# Supplementary material for: Spatial spillover and threshold effect of green development efficiency on urban human settlement resilience in Yangtze River Delta urban agglomeration
Source: PLoS One. 2023 Oct 19;18(10):e0292230. doi: 10.1371/journal.pone.0292230 (PMC10586683; doi:10.1371/journal.pone.0292230)
Supplement: S1 File — (XLSX) [file pone.0292230.s001.xlsx]

## Sheet: 1 HSR-pressure
		Average annual temperature/℃	Annual average relative humidity/%	Average annual light hours/h	Average regional ambient noise level/db	Parkland area per capita/m2	Number of traffic fatalities per 10,000 people/people	Incidence of fire in population/%	Urban unemployment rate/%
Anqing	2010	17	71.16	1427.04	59.1	9.7	0.55127	7.9	0.0419
Anqing	2011	16.8	67.93	1489.89	56	9.02	0.546551	7.7	0.042
Anqing	2012	16.8	70.18	1458.96	56.4	9.08	0.351504	4.8	0.042
Anqing	2013	17.1	70.13	1520.22	57.1	11.93	0.520141	8.7	0.0411
Anqing	2014	16.6	74.22	1371.65	56.1	13.19	0.50413	5.2	0.0368
Anqing	2015	16.8	75.51	1389.63	57.7	13.25	0.580014	3.7	0.0304
Anqing	2016	17.1	75.99	1343.08	56.8	13.96	0.520382	3.7	0.0322
Anqing	2017	17.3	73.66	1418.36	56.8	14.25	0.480303	8.4	0.0262
Anqing	2018	17.5	74.57	1457.49	58	16.2787	0.458295	7.6	0.025
Anqing	2019	17.5	72.46	1488.75	56.2	17.6487	0.427694	7.6	0.0232
Anqing	2020	17.3	75.54	1339.45	56.1	15.15	0.45615	34.8	0.0257
Changzhou	2010	16.5	69.61	1483.02	54.4	12.35	0.584517	13.4	0.0306
Changzhou	2011	16.5	67.73	1511.12	54.7	12.41	0.576517	12.8	0.026
Changzhou	2012	16.26	70.75	1481.53	53.9	12.49	0.568517	17.4	0.0237
Changzhou	2013	17.1	69.12	1557.65	53.9	12.83	0.560517	39	0.02135
Changzhou	2014	16.8	73.55	1414.07	52.6	13.21	0.552517	48	0.019
Changzhou	2015	16.77	75.13	1390.38	52.4	13.85	0.544517	45.8	0.01875
Changzhou	2016	17.1	75.34	1362.0	54.8	14.45	0.536517	40.9	0.0185
Changzhou	2017	17.4	71.66	1445.43	55	14.85	0.528517	31.3	0.018
Changzhou	2018	17.4	74.13	1470.23	55.3	12.1884	0.520517	44.5	0.0178
Changzhou	2019	17.2	73.59	1464.61	53.7	13.3903	0.512517	16.5	0.018
Changzhou	2020	17.38	75.24	1401.45	53.5	14.33	0.504517	17.8513	0.0175
Chizhou	2010	17	71.76	1403.57	49.7	18.08	0.777184	5.8	0.0393
Chizhou	2011	16.8	68.73	1480.25	50.7	18.2	0.756772	6.5	0.0363
Chizhou	2012	16.6	71.7	1412.98	51.5	17.1	0.739958	4.6	0.0373
Chizhou	2013	17.3	71.49	1495.91	49.1	17.08	0.738241	9.3	0.032
Chizhou	2014	16.8	75.78	1344.89	50.5	17.08	0.734266	9.3	0.036
Chizhou	2015	16.7	76.6	1337.05	48.8	17.08	0.640535	7.9	0.0284
Chizhou	2016	17.1	76.89	1309.23	49	17.08	0.713791	5.6	0.0329
Chizhou	2017	17.1	74.84	1393.06	51.5	17.45	0.710688	9.1	0.0314
Chizhou	2018	17.2	75.17	1420.2	51.5	17.575	0.698542	5.9	0.0268
Chizhou	2019	17.2	74.59	1452.94	52	17.558	0.686869	11.4	0.0201
Chizhou	2020	17.2	77.56	1294.94	55.5	18.97	0.6479	9.49196	0.0307
Chuzhou	2010	16.1	69.46	1482.63	58	12.67	0.598833	7.3	0.0292
Chuzhou	2011	15.1	65.94	1521.42	57.3	12.82	0.587592	6.6	0.0228
Chuzhou	2012	15.3	66.61	1518.83	57	13.86	0.474018	5.2	0.0375
Chuzhou	2013	16	68.34	1565.12	56.3	13.24	0.464435	23.1	0.0351
Chuzhou	2014	15.5	72.9	1414.67	56.5	13.31	0.456713	26.8	0.0342
Chuzhou	2015	15.5	74.15	1430.92	55.2	13.58	0.453063	23.3	0.033
Chuzhou	2016	15.9	74.27	1390.32	55.6	14.48	0.427794	26.3	0.0322
Chuzhou	2017	16.1	71.01	1480.72	56.2	13.88	0.419508	24.1	0.03
Chuzhou	2018	16.1	74.69	1471.06	54.5	15.2214	0.410772	3.6	0.0276
Chuzhou	2019	16.1	70.33	1522.21	54.9	19.84	0.400289	5	0.0267
Chuzhou	2020	16.2	73.39	1398.11	54.6	19.31	0.408818	15.4908	0.0282
Hangzhou	2010	17.4	72.33	1392.94	57.2	15.12	0.65	18	0.0219
Hangzhou	2011	17.2	71.21	1461.02	57	15.5	0.63	17	0.0186
Hangzhou	2012	17.2	72.02	1368.76	56.75	15.45	0.6	21	0.0163
Hangzhou	2013	18	68.69	1482.52	56.3	15.13	0.58	16.38	0.0185
Hangzhou	2014	17.5	74.81	1334.63	56.4	15.5	0.58	14.34	0.0184
Hangzhou	2015	17.5	77.21	1256.79	56.2	14.59	0.575137	19	0.0174
Hangzhou	2016	18.2	76.82	1277.06	56.4	14.42	0.555137	14.76	0.0172
Hangzhou	2017	18.2	74.17	1373.13	55.2	13.77	0.510027	11.68	0.017
Hangzhou	2018	18.1	75.62	1381.72	56.8	13.7981	0.497601	10.94	0.016
Hangzhou	2019	18.1	75.56	1363.39	56.4	13.5534	0.355636	18	0.018
Hangzhou	2020	18.2	76.4	1265.58	56.3	12.27	0.260761	9.17	0.024
Hefei	2010	16.4	70.46	1459.54	55.4	13.21	0.641205	2.78	0.0343
Hefei	2011	16.3	67.42	1508.7	55.72	13.87	0.33773	15.8	0.0393
Hefei	2012	16.5	68.94	1501.05	54.81	11.5	0.455626	17.6	0.0365
Hefei	2013	17	69.97	1546.61	54.84	11.76	0.455895	41.7	0.0325
Hefei	2014	16.5	74.09	1393.43	54.4	13.32	0.485979	36.9	0.0296
Hefei	2015	16.7	75.17	1411.08	54.4	13.39	0.477566	39.9	0.028
Hefei	2016	17	75.35	1368.44	54.3	13.5	0.555344	33	0.0303
Hefei	2017	17.1	72.91	1459.9	54.4	13.97	0.585038	13.8	0.0286
Hefei	2018	17	75	1463.71	55.4	13.3436	0.581151	18.4	0.0294
Hefei	2019	16.3	72.18	1512.63	54.6	13.3071	0.573941	27.2	0.028
Hefei	2020	16.2	75.2	1374.05	57.9	12.67	0.485597	26.359	0.0306
Huzhou	2010	16.5	69.17	1443.8	54.3	15.28	1.24741	4.00829	0.032
Huzhou	2011	16.3	66.32	1513.71	54	16.25	1.21076	4.00138	0.0305
Huzhou	2012	16.3	70.58	1439.52	54.4	16.36	1.16695	3.99312	0.0307
Huzhou	2013	17.3	66.84	1525.39	54.3	16.51	1.14198	36	0.0307
Huzhou	2014	16.8	72.79	1404.59	53.2	16.57	1.0273	32	0.0252
Huzhou	2015	16.8	74.86	1335.2	53	16.58	1.02034	23	0.0267
Huzhou	2016	17.6	74.78	1343.45	52.9	16.61	1.0084	20	0.0252
Huzhou	2017	17.6	72.04	1430.59	53.7	17.48	0.948247	19	0.0222
Huzhou	2018	17.6	73.35	1440.18	51.5	17.733	0.834612	18.6253	0.0232
Huzhou	2019	17.6	74.94	1408.49	55.3	18.0333	0.775473	11.031	0.0186
Huzhou	2020	17.7	73.95	1353.49	54.8	17.85	0.717675	8.45196	0.015
Jiaxing	2010	16.8	71.16	1455.14	55.5	12.92	0.6	4.4	0.035
Jiaxing	2011	16.7	67.83	1546.13	53.51	13.41	0.58	4.6	0.0336
Jiaxing	2012	16.6	71.66	1464.46	53.51	13.64	0.56	2.3	0.03
Jiaxing	2013	17.2	68.11	1550.3	53.57	13.5	0.54	7.5	0.0293
Jiaxing	2014	17	73.82	1423.6	53.9	13.34	0.53	4.3	0.0292
Jiaxing	2015	17	75.42	1367.2	53.6	14.05	0.51	2.2	0.0288
Jiaxing	2016	17.7	75.73	1377.99	53.6	13.36	0.5	3.2	0.0287
Jiaxing	2017	17.8	72.33	1461.84	53.6	14.33	0.48	3.4	0.0282
Jiaxing	2018	17.7	74.72	1457.14	54.4	16.056	0.46	3.3	0.0274
Jiaxing	2019	17.6	75.6	1424.22	54.4	15.312	0.43	14.3	0.0181
Jiaxing	2020	17.9	74.99	1390.1	53.8	15.75	0.4	9.0585	0.0174
Jinhua	2010	18.1	71.43	1366.8	53.5	12.15	0.641205	4.3	0.0302
Jinhua	2011	17.9	64.82	1474.47	53.7	12.02	0.33773	5	0.0281
Jinhua	2012	17.9	68.71	1353.71	53.7	11.92	0.455626	11.1	0.0277
Jinhua	2013	18.7	65.72	1495.44	57.5	11.61	0.455895	17.8	0.0273
Jinhua	2014	18.5	70.49	1387.28	58.2	11.48	0.485979	20.3	0.028
Jinhua	2015	18.4	73.46	1240.13	56.7	13.03	0.477566	20.5	0.0284
Jinhua	2016	19.2	74.6	1321.38	56.9	11.74	0.555344	20.9	0.0277
Jinhua	2017	19.2	70.22	1414.44	57.3	11.87	0.585038	24	0.0249
Jinhua	2018	19.1	68.67	1412.81	56.9	12.0087	0.581151	21.1	0.021
Jinhua	2019	19	70.72	1332.22	56.5	12.0734	0.573941	34.2	0.0177
Jinhua	2020	19.3	71.34	1310.05	58.7	12.29	0.485597	15.7453	0.0163
Ma’anshan	2010	16.7	69.44	1457.04	55.3	13.96	0.622118	26.8	0.0312
Ma’anshan	2011	16.2	66.24	1485.9	55.2	15.02	0.607944	10	0.029
Ma’anshan	2012	16.1	68.87	1460.34	55.4	15.83	0.598174	30.5	0.028
Ma’anshan	2013	17.1	69.4	1530.48	55.4	15.71	0.600917	38.2	0.028
Ma’anshan	2014	16.4	73.71	1379.83	55.5	15.39	0.600917	39	0.028
Ma’anshan	2015	16.3	74.8	1368.52	55	15.26	0.600917	35.7	0.029
Ma’anshan	2016	16.7	74.15	1339.04	55.9	14.98	0.59633	38.2	0.0293
Ma’anshan	2017	17	72.48	1433.82	55.6	14.98	0.591743	42	0.0298
Ma’anshan	2018	16.9	74.52	1441.82	57	15.0217	0.587156	23.3	0.0261
Ma’anshan	2019	17	72.48	1473.09	54.6	14.8539	0.585253	15.6	0.0234
Ma’anshan	2020	17	75.31	1347.06	54	15.35	0.555581	20.7625	0.028
Nanjing	2010	16.2	69.35	1468.45	54.8	13.69	0.55	14.2	0.026
Nanjing	2011	16.2	66.09	1498.71	54.32	14.09	0.55	17.4	0.0265
Nanjing	2012	16	68.75	1477.79	55.14	13.94	0.55	15.92	0.0269
Nanjing	2013	16.8	69.38	1541.33	53.96	14.55	0.55	18.1	0.0267
Nanjing	2014	16.4	73.78	1384.34	53.8	14.98	0.55	20.1	0.025
Nanjing	2015	16.4	74.91	1383.38	54.2	15.1	0.53	19.66	0.019
Nanjing	2016	16.8	74.29	1351.05	54	15.34	0.5	23	0.0188
Nanjing	2017	17.1	72.0	1447.69	53.6	15.55	0.48	21.09	0.018
Nanjing	2018	17	74.93	1447.85	54.1	15.4716	0.45	23.1	0.0178
Nanjing	2019	17.18	71.8	1485.32	53.4	15.7042	0.43	11.42	0.0175
Nanjing	2020	17.1	75.05	1367.5	53.5	16.09	0.42	9.3	0.0171
Nantong	2010	15.7	71.14	1456.43	55	10.5	0.652311	3.0487	0.0578897
Nantong	2011	15.3	70.3	1500.63	55	10.65	0.635195	3.67672	0.0576664
Nantong	2012	15.46	71.82	1462.65	54.89	12.82	0.607074	3.67259	0.0532989
Nantong	2013	16.2	69.88	1544.16	57.82	14.3	0.6043	42	0.0244061
Nantong	2014	15.9	73.77	1399.85	58	16.76	0.598794	38	0.0219395
Nantong	2015	16.01	75.58	1406.8	57.7	16.98	0.563079	36	0.0175275
Nantong	2016	16.6	76.75	1369.49	57.1	18.47	0.554521	28.2077	0.024008
Nantong	2017	16.8	71.87	1456.57	56.6	18.99	0.550101	20.7816	0.0182926
Nantong	2018	16.8	75.33	1456.58	56.2	18.9896	0.544524	17.7522	0.0184575
Nantong	2019	16.5	76.06	1446.75	57.6316	20.0903	0.546321	13.4509	0.0175
Nantong	2020	16.86	76.37	1409.8	57.6945	18.62	0.489219	7.45477	0.0175
Ningbo	2010	17.4	75.45	1334.16	53.7	10.49	1.00188	6.19272	0.0303
Ningbo	2011	17.2	74.58	1420.11	54.52	10.55	0.900522	5.29869	0.0344
Ningbo	2012	17.2	75.18	1332.13	54.98	10.56	0.845666	5.17349	0.0255
Ningbo	2013	18	72.21	1445.71	58.66	10.58	0.797225	54	0.0216
Ningbo	2014	17.6	75.64	1315.37	58.2	10.64	0.718869	53	0.0195
Ningbo	2015	17.6	77.36	1241.77	57	11.21	0.68632	47	0.0201
Ningbo	2016	18.3	78.57	1287.58	56.5	11.4	0.658799	41.6705	0.0201
Ningbo	2017	18.2	74.73	1388.53	57.6	11.5	0.615523	28.6308	0.02
Ningbo	2018	18.1	77.75	1341.32	56.1	12.2131	0.569391	23.7301	0.0179
Ningbo	2019	17.8	78.49	1277.09	58.0383	13.9151	0.520766	17.5812	0.0161
Ningbo	2020	18.4	76.58	1280.23	57.9768	13.95	0.489138	11.952	0.0222
Shanghai	2010	17.4	78.31	1487.85	55.8	6.97	0.438189	24.754	0.042
Shanghai	2011	17.2	77.65	1561.55	54.98	7.01	0.400679	24.618	0.042
Shanghai	2012	17.1	77.24	1498.87	54.72	7.08	0.381826	18.6286	0.042
Shanghai	2013	17.6	77.73	1568.92	55.47	7.1	0.373366	39.1667	0.042
Shanghai	2014	17	78.23	1446.92	55.6	7.33	0.365626	23.6968	0.042
Shanghai	2015	17.1	77.81	1442.07	56.2	7.62	0.353539	18.7388	0.041
Shanghai	2016	17.7	79.47	1421.99	56.2	7.83	0.308066	18.0949	0.041
Shanghai	2017	17.7	76.8	1509.09	55.7	8.19	0.274128	17.0681	0.039
Shanghai	2018	17.7	78.48	1492.3	54.6	8.48999	0.261414	15.7576	0.0357
Shanghai	2019	17.3	77.75	1468.3	54.9	8.73323	0.455462	16.1225	0.036
Shanghai	2020	17.8	76.97	1449.52	54.2	9.05	0.326338	16.3249	0.0367
Shaoxing	2010	17.7	72.06	1364.41	55.6	15.38	0.596498	19.8032	0.0302
Shaoxing	2011	17.5	69.75	1449.53	54.78	15.73	0.587758	19.6944	0.0348
Shaoxing	2012	17.5	72.81	1352.98	54.92	15.17	0.378313	14.9029	0.0291
Shaoxing	2013	18.5	68.86	1473.12	54.78	13.38	0.56173	31.3333	0.0289
Shaoxing	2014	17.9	74.04	1337.79	55.3	13.28	0.546812	18.9574	0.0276
Shaoxing	2015	17.9	75.06	1262.0	54.3	13.49	0.545491	14.991	0.0256
Shaoxing	2016	18.7	76.06	1308.22	54.7	13.51	0.553328	14.4759	0.0236
Shaoxing	2017	18.7	72.3	1396.9	53.7	13.57	0.55489	13.6545	0.0225
Shaoxing	2018	18.5	74.79	1358.28	52.3	15.2785	0.518859	12.6061	0.0225
Shaoxing	2019	18.4	76.59	1305.62	53.0622	15.3153	0.49	15.0737	0.0205
Shaoxing	2020	18.7	74.94	1291.69	52.7828	14.84	0.44	16.4979	0.017
Suzhou	2010	17	75.33	1479.14	53.7	16.86	0.679739	6.89299	0.028
Suzhou	2011	16.9	73.69	1522.05	54.37	16.31	0.630306	5.15273	0.0272
Suzhou	2012	16.95	74.93	1478.4	53.86	15.34	0.596259	5.15684	0.027
Suzhou	2013	17.7	74.3	1549.73	54.25	15.14	0.57474	22.6587	0.0212
Suzhou	2014	17.1	76.47	1422.89	54	15.2	0.568653	16.9181	0.0192
Suzhou	2015	17.13	76.33	1382.53	53.2	15.14	0.567069	15.6839	0.01905
Suzhou	2016	17.6	77.88	1366.49	54.1	14.71	0.558822	25.6119	0.0189
Suzhou	2017	17.9	75.12	1446.45	54.4	13.85	0.552248	25.0009	0.0182
Suzhou	2018	17.8	76.94	1462.62	54.3	13.0058	0.54842	17.4692	0.0178
Suzhou	2019	17.6	76.22	1447.63	53.3213	12.2004	0.460358	12.1818	0.01775
Suzhou	2020	17.88	76.47	1399.49	53.2135	12.37	0.410251	12.0283	0.0177
Taizhou	2010	18.3	74.42	1343.65	55.9	10.61	0.652311	22.24	0.0356
Taizhou	2011	18.4	72.95	1428.99	53.13	10.73	0.635195	12.64	0.0342
Taizhou	2012	18.4	73.43	1350.27	53.64	11.51	0.607074	14.08	0.0344
Taizhou	2013	19.3	71.25	1463.27	55.27	11.6	0.6043	33.36	0.0332
Taizhou	2014	19	73.03	1348.78	55.6	12.07	0.598794	29.52	0.0221
Taizhou	2015	19	75.03	1256.34	56.1	12.29	0.563079	31.92	0.0213
Taizhou	2016	19.7	76.94	1308.31	56	12.88	0.554521	26.4	0.0209
Taizhou	2017	19.7	72.1	1434.29	56.2	13.05	0.550101	11.04	0.0205
Taizhou	2018	19.5	75.39	1389.16	55.8	14.889	0.544524	14.72	0.0187
Taizhou	2019	19.4	75.56	1303.77	55.6	14.0885	0.546321	21.76	0.017
Taizhou	2020	19.8	73.12	1327.52	55.2	13.02	0.489219	15.0872	0.0135
Taizhou	2010	16.1	69.85	1465.25	56	9.34	0.81146	4.5	0.0275
Taizhou	2011	14.8	67.27	1489.27	55.91	9.01	0.769214	4.5	0.026
Taizhou	2012	15.68	69.51	1461.95	55.9	9.53	0.745423	1.5	0.0246
Taizhou	2013	16	68.97	1547.95	55.86	9.28	0.743299	9	0.0216
Taizhou	2014	15.7	73.36	1392.22	59.3	9.47	0.747086	22.5	0.0195
Taizhou	2015	15.63	75.17	1387.02	58.3	10.03	0.742025	21	0.0189
Taizhou	2016	16.1	75.81	1350.23	58.5	10.69	0.736863	10.5	0.0187
Taizhou	2017	16.3	71.41	1440.9	59.3	14.5	0.729428	10.5	0.0182
Taizhou	2018	16.2	74.51	1448.68	59.5	14.9477	0.735083	16.5	0.0178
Taizhou	2019	16.2	72.42	1454.46	59.7	15.4507	0.720761	24	0.0176
Taizhou	2020	16.38	75.07	1388.2	58	15.91	0.647048	19.5288	0.0176
Tongling	2010	17	71.15	1420.11	53.86	10.93	0.192308	6.3	0.0392
Tongling	2011	16.6	67.46	1482.31	54.9	13.22	0.38288	8.1	0.0361
Tongling	2012	16.9	70.62	1437.63	53.4	14.03	3.51499	14.1	0.0366
Tongling	2013	17.7	71.2	1510.28	54.3	14.34	0.353165	20.1	0.0316
Tongling	2014	17.1	75.03	1358.51	54.3	14.79	0.352256	17.2	0.0337
Tongling	2015	16.9	75.87	1356.68	55	13.89	0.182328	11.3	0.0351
Tongling	2016	17.4	75.83	1320.74	53.3	17.67	0.378031	6.7	0.0309
Tongling	2017	17.6	74.2	1411.95	57.4	18.49	0.449927	5.1	0.0286
Tongling	2018	17.7	74.66	1435.31	57.4	17.7844	0.462895	6.2	0.0277
Tongling	2019	17.6	73.73	1466.19	54.7	18.1305	0.486527	16	0.0265
Tongling	2020	17.6	76.97	1312.01	54.1	18.14	0.388808	9.2549	0.026
Wuxi	2010	16.9	69.36	1473.37	55.3	14.41	0.652311	23	0.0256
Wuxi	2011	16.5	67.5	1507.59	55.4	14.51	0.635195	27	0.0257
Wuxi	2012	16.52	70.98	1472.0	55.6	14.61	0.607074	27	0.024
Wuxi	2013	17.3	68.99	1552.61	55.6	14.71	0.6043	19	0.0212
Wuxi	2014	16.8	73.31	1404.48	56.2	14.81	0.598794	24	0.0191
Wuxi	2015	16.84	74.89	1386.29	57.2	14.91	0.563079	18	0.0189
Wuxi	2016	17.4	75.37	1358.08	56.6	14.91	0.554521	28.2077	0.0185
Wuxi	2017	17.5	71.04	1442.96	56.8	14.91	0.550101	20.7816	0.0182
Wuxi	2018	17.5	73.51	1463.93	55.2	14.9088	0.544524	17.7522	0.0178
Wuxi	2019	17.4	73.75	1450.92	56.5	14.9303	0.546321	13.4509	0.0175
Wuxi	2020	17.7	75.07	1402.36	56.5	14.95	0.489219	15	0.0175
Wuhu	2010	16.8	69.66	1443.87	54.7	9.45	0.857231	11.2	0.03
Wuhu	2011	16.6	66.32	1481.72	55.1	12.62	0.692595	11.2	0.0386
Wuhu	2012	16.6	68.86	1449.48	54.9	13.56	0.673561	7.3	0.0391
Wuhu	2013	17.4	69.81	1521.97	54.6	13.8	0.650795	13.6	0.035
Wuhu	2014	16.9	74	1374.7	54.5	12.59	0.641345	16.1	0.0289
Wuhu	2015	16.7	74.86	1361.94	54.8	12.34	0.63757	12.6	0.0329
Wuhu	2016	17.4	74.31	1331.9	54.9	13.42	0.591281	8.1	0.0339
Wuhu	2017	17.5	73.04	1425.62	54.4	13.26	0.587089	8.1	0.0305
Wuhu	2018	17.6	74.22	1439.21	55	12.9192	0.573609	5.2	0.028
Wuhu	2019	17.5	72.67	1468.91	54.8	12.7734	0.291159	8.8	0.0251
Wuhu	2020	17.9	75.78	1329.69	54.9	12.99	0.208539	7.77242	0.0254
Xuancheng	2010	16.2	69.45	1442.79	54.2	14.13	0.651427	4.3	0.0338
Xuancheng	2011	16.1	66.39	1473.16	55.6	10.46	0.628458	2.3	0.0331
Xuancheng	2012	16	68.78	1441.82	54.9	11.49	0.84585	3.8	0.0346
Xuancheng	2013	16.8	69.54	1517.65	55.2	12.54	0.619048	30.5	0.0327
Xuancheng	2014	16.6	73.71	1372.61	55.8	13.23	0.615079	35.8	0.0331
Xuancheng	2015	16.5	74.83	1350.42	55.7	13.73	0.613426	31.1	0.0305
Xuancheng	2016	17.1	74.19	1324.94	55.3	14.1	0.59208	30.5	0.0306
Xuancheng	2017	17.1	72.95	1418.26	53.6	14.92	0.589135	23.8	0.0303
Xuancheng	2018	17.2	74.18	1433.81	54.5	15.4185	0.581571	18	0.0308
Xuancheng	2019	17.1	72.81	1456.96	55.5	15.7825	0.556182	26.5	0.0272
Xuancheng	2020	17.3	75.47	1325.0	55.3	17.24	0.615975	21.2991	0.027
Yancheng	2010	14.7	71.87	1525.9	54.1	11.68	0.900522	30	0.0247
Yancheng	2011	14.5	70.68	1522.6	53.77	11.82	0.845666	27	0.0244
Yancheng	2012	14.61	71.92	1527.9	52.26	11.98	0.797225	27	0.0241
Yancheng	2013	15.3	70.83	1594.25	52.55	12.04	0.718869	19	0.0214
Yancheng	2014	15.2	73.7	1485.79	54.2	11.97	0.68632	24	0.0191
Yancheng	2015	15.34	75.02	1488.76	53.6	12.41	0.658799	14	0.0189
Yancheng	2016	15.8	76.51	1438.82	53.1	12.75	0.615523	28.2077	0.0185
Yancheng	2017	16.1	72.22	1522.68	53.7	13.66	0.569391	20.7816	0.0182
Yancheng	2018	15.9	75.2	1510.22	53.3	14.151	0.520766	17.7522	0.0178
Yancheng	2019	15.8	74.4	1518.53	54.9	14.265	0.489138	13.4509	0.0178
Yancheng	2020	15.97	74.86	1458.06	55.1	15.19	0.48	7.45477	0.0178
Yangzhou	2010	16	70.99	1485.59	53.9	19.14	0.598833	18	0.0272
Yangzhou	2011	14.4	69.18	1507.02	53.86	17.19	0.587592	25.3	0.032
Yangzhou	2012	15.81	69.85	1493.8	54.14	17.32	0.474018	20	0.024
Yangzhou	2013	16.6	70.64	1560.9	54.45	17.33	0.464435	21.2	0.0226
Yangzhou	2014	16.1	73.86	1423.68	54.6	18.01	0.456713	26.2	0.0208
Yangzhou	2015	16.02	75.32	1429.83	54.3	18.35	0.453063	19.2	0.0201
Yangzhou	2016	16.4	76.28	1384.8	54.3	18.58	0.427794	24.1681	0.0188
Yangzhou	2017	16.7	71.81	1479.7	53.8	18.77	0.419508	23.6728	0.0184
Yangzhou	2018	16.6	75.21	1466.3	54.1	19.011	0.410772	18.6253	0.0178
Yangzhou	2019	16.6	73.56	1489.72	54.2268	19.571	0.400289	11.031	0.0175
Yangzhou	2020	16.58	74.98	1406.13	54.2399	19.95	0.408818	8.45196	0.0177
Zhenjiang	2010	16.2	69.19	1473.46	54.2	15.95	1.14304	6.1005	0.0234
Zhenjiang	2011	15.9	66.3	1503.09	54.1	16.46	0.899722	6.03005	0.0233
Zhenjiang	2012	16	68.82	1478.59	54	16.93	0.871688	14.6444	0.0232
Zhenjiang	2013	16.8	69.17	1546.39	54.2	17.8	0.86245	30	0.023
Zhenjiang	2014	16.5	73.72	1393.1	55.7	18.69	0.854512	28	0.0191
Zhenjiang	2015	16.5	74.94	1389.99	56	18.9	0.849992	25	0.0189
Zhenjiang	2016	16.8	74.74	1356.31	55.5	18.97	0.845566	24	0.0185
Zhenjiang	2017	17	71.58	1448.33	55.6	19.03	0.837963	22	0.0182
Zhenjiang	2018	17	75.0	1455.34	55.8	19.1281	0.829058	18	0.0178
Zhenjiang	2019	16.9	72.33	1474.52	57.6	18.0818	0.805369	15.2646	0.0175
Zhenjiang	2020	16.9	75.1	1381.01	56.9	18.05	0.797259	17.5335	0.017
Zhoushan	2010	16.7	80.45	1503.06	55.4	15.08	0.44603	6.3	0.029
Zhoushan	2011	16.7	79.36	1572.49	55.59	14.66	0.439754	8.1	0.0287
Zhoushan	2012	16.8	79.16	1499.63	55.03	14.58	0.438596	14.1	0.0273
Zhoushan	2013	17.3	79.27	1571.45	54.68	13.34	0.394046	20.1	0.027
Zhoushan	2014	17	80.32	1510.56	54.9	13	0.39267	17.2	0.0271
Zhoushan	2015	17.1	79.74	1442.55	55	13.47	0.390625	11.3	0.0291
Zhoushan	2016	17.8	81.58	1450.25	55.7	13.09	0.388601	6.7	0.0298
Zhoushan	2017	17.8	79.08	1558.77	56	16.5	0.385274	5.1	0.0262
Zhoushan	2018	17.7	80.32	1511.13	56.1	16.7982	0.383632	6.2	0.0247
Zhoushan	2019	17.6	80.09	1470.7	55.4	16.7399	0.377682	16	0.0176
Zhoushan	2020	18	79.19	1461.06	57.5	16.46	0.379638	9.2549	0.0155

## Sheet: 2 HSR-state
		Number of buses owned per 10,000 people/vehicle	Road freight volume/t	Library collections per capita/volume	Density of drainage pipes in built-up areas/km	Urban road area per capita/m2	Number of patents granted/piece	Number of college students per 10,000 people/people	Number of doctors per 10,000 people/people	Number of medical beds per 10,000 people/piece
Anqing	2010	0.521442	18259	6.156	8.07	15.73	366	36288	12.6736	25.8344
Anqing	2011	0.573784	20896	3.85723	12.03	15.07	587	38373	14.1199	27.9212
Anqing	2012	0.641522	24426	1.60601	11.82	15.45	934	40021	14.5432	30.235
Anqing	2013	0.804246	28229	1.62028	12.52	16.64	1394	40896	15.5537	31.912
Anqing	2014	0.827831	18690	1.34249	12.25	17.04	2456	41794	15.9629	33.2484
Anqing	2015	0.747468	11498	1.22557	12.13	16.51	3155	41497	19.0859	40.7383
Anqing	2016	0.950851	11837	0.947689	12.68	18.69	3712	40103	17.5412	37.7385
Anqing	2017	0.998117	14084	0.842189	6.2	16.3	2499	37475	18.6048	33.4489
Anqing	2018	1.04924	14268	0.779796	6.69262	22.0652	3304	37413	18.9287	35.7534
Anqing	2019	1.04726	12118	0.758206	5.79629	22.8274	3171	42588	19.9322	37.9314
Anqing	2020	1.46763	8707	1.26058	5.18	20.6	5479	49875	26.4111	52.1139
Changzhou	2010	6.97894	11600	1.48906	23.7	22.88	9093	122802	17.2708	32.0314
Changzhou	2011	7.16451	13936	1.50957	21.99	23.53	11390	123947	17.9797	32.344
Changzhou	2012	7.09978	15344	0.971505	23	24.5	15379	124637	21.5371	39.5835
Changzhou	2013	7.39273	9620	1.3766	26.94	25.48	18207	126254	23.124	40.8282
Changzhou	2014	7.20836	10705	1.2165	23.93	25.52	18152	126137	24.2335	45.8394
Changzhou	2015	7.70558	10668	1.18121	21.98	24.76	21585	124405	25.5435	47.0137
Changzhou	2016	7.704	11095	0.829646	22.51	26	17790	123815	26.4363	49.7165
Changzhou	2017	7.57256	12174	0.758	14.38	26.27	16423	123292	27.7574	44.6209
Changzhou	2018	6.59162	13068	0.716698	17.4578	20.8542	23334	125055	29.7911	44.2562
Changzhou	2019	6.22078	10258	0.759369	17.5188	21.8705	24858	129965	31.3155	48.6402
Changzhou	2020	5.97291	10948	0.747698	22.32	25.74	41321	144481	29.184	45.1928
Chizhou	2010	0.990654	5394	6.22093	11.83	23.74	248	18202	14.8093	28.5775
Chizhou	2011	1.38786	6645	4.92073	13.03	24.65	521	20292	17.0875	30.6316
Chizhou	2012	1.59358	7892	6.37402	14.32	24.3	850	21462	18.0761	33.9535
Chizhou	2013	1.71711	8272	4.10914	14.46	24.43	1115	21359	20.1716	36.9472
Chizhou	2014	1.64384	4420	3.85594	15.14	25.09	1137	21024	19.7203	37.1818
Chizhou	2015	3.44678	4468	3.59111	15.3	25.35	1614	22893	19.9053	42.4424
Chizhou	2016	2.66049	3377	3.12139	20.26	25.65	1306	24178	19.9446	41.1989
Chizhou	2017	1.00617	4553	1.98773	20.27	25.62	1562	25629	20.2305	35.7966
Chizhou	2018	1.00617	4110	2.67327	20.2206	25.5685	1780	26115	20.3527	40.1017
Chizhou	2019	1.30864	6846	2.57962	19.3729	26.3566	1844	29989	20.8148	44.1077
Chizhou	2020	1.30864	7129	2.17918	18.96	26.44	2374	35934	28.3065	55.0864
Chuzhou	2010	0.572316	9255	8.0644	9.8	24.31	1037	39640	12.2405	24.6739
Chuzhou	2011	1.58313	11405	7.66328	11.88	29.86	2111	42178	12.899	28.3774
Chuzhou	2012	0.725503	13537	2.44378	12.66	36.44	2969	44158	13.488	32.1318
Chuzhou	2013	0.923248	15893	6.22576	13.91	39.35	3013	44666	14.6726	34.656
Chuzhou	2014	0.91637	25446	5.73396	16.45	44.53	3053	46548	15.0891	35.7691
Chuzhou	2015	1.14228	26063	5.03475	18.33	46.4	3349	49120	15.2697	37.903
Chuzhou	2016	1.11674	27366	4.29924	21.26	43.9	3600	51397	15.6133	41.0435
Chuzhou	2017	1.20485	17009	3.33824	23.17	41.22	3131	53503	16.2529	33.6613
Chuzhou	2018	1.34581	17207	2.43041	23.8621	42.5693	4707	53418	16.6253	35.0469
Chuzhou	2019	1.38022	15868	2.06443	23.9161	40.2102	6023	55739	20.1519	39.6359
Chuzhou	2020	1.29451	16385	1.97397	21.54	40.43	8654	60061	25.901	49.5398
Hangzhou	2010	10.6588	19148	0.549522	9.46	14.32	26484	434811	27.9828	42.8644
Hangzhou	2011	10.8423	21755	0.484302	9.37	14.37	29251	446721	29.4953	46.2268
Hangzhou	2012	10.6353	23243	0.403049	9.46	14.49	40651	459181	31.0941	50.8725
Hangzhou	2013	11.6742	23884	0.393014	9.63	14.11	41518	471820	33.5663	53.5391
Hangzhou	2014	12.0928	23202	0.383963	9.82	14.78	33548	474700	31.5511	50.7173
Hangzhou	2015	11.8245	23800	0.364484	10.61	12.49	46245	475558	33.5568	56.8227
Hangzhou	2016	11.9158	25194	0.34436	10.98	12.31	41052	427978	35.9774	60.8454
Hangzhou	2017	12.8276	29378	0.330557	13.98	13.01	42227	425769	38.3051	64.2679
Hangzhou	2018	14.0052	30593	0.316306	13.8975	13.5897	55379	431965	39.8934	66.8082
Hangzhou	2019	12.2566	31731	0.310911	13.4415	13.6919	61568	446683	42.1614	68.8513
Hangzhou	2020	12.4681	34837	0.29517	13.54	12.42	92399	465963	42.7372	70.4145
Hefei	2010	5.31016	17401	1.59285	11.08	17.47	4007	372576	18.9471	43.5704
Hefei	2011	4.98796	26504	1.43809	12.35	18.83	10712	409507	18.6297	43.76
Hefei	2012	5.21323	31525	1.01922	15.78	15.8	9639	425137	20.21	47.191
Hefei	2013	5.41673	36703	1.64433	16.99	16.54	11487	443401	21.4849	49.5822
Hefei	2014	5.9638	36208	1.56477	18.96	16.4	12722	462614	22.3018	52.5546
Hefei	2015	6.5264	27578	1.46171	13.54	16.78	17070	489179	22.7614	54.0638
Hefei	2016	6.73425	28975	1.38889	13.92	17.04	18496	499515	24.5076	55.7631
Hefei	2017	7.75505	33702	1.31668	15.25	17.97	21469	502943	26.3192	53.6163
Hefei	2018	7.18734	34143	1.17265	15.6442	18.798	28438	497131	27.5985	59.4035
Hefei	2019	7.86883	37801	1.07888	15.6521	19.4977	30245	536242	32.7464	63.8478
Hefei	2020	8.0128	39203	1.00605	15.46	18.76	41054	586170	30.9982	63.2568
Huzhou	2010	2.57308	6798	1.85053	21.2	22.51	6630	25329	20.2868	33.3068
Huzhou	2011	2.53926	7129	1.51362	20.93	22.93	7646	25329	20.5071	35.6571
Huzhou	2012	2.45218	7081	1.28578	20.29	23.17	9870	26153	21.5559	37.8038
Huzhou	2013	2.57905	7192	1.30015	19.69	23.4	9870	26673	22.5274	40.1029
Huzhou	2014	2.71797	7463	1.21343	19.71	24.97	12679	26988	23.273	39.6997
Huzhou	2015	2.9124	7819	1.19646	19.75	26.03	16653	32199	24.9831	44.9288
Huzhou	2016	3.38491	8618	1.07505	19.98	26.91	13695	26668	25.6101	43.1462
Huzhou	2017	4.35714	9817	0.917241	18.96	27.93	12025	26383	26.9783	46.6177
Huzhou	2018	5.01873	11504	0.845472	18.9847	28.2456	18672	26941	27.1464	41.7245
Huzhou	2019	3.80597	13183	0.789629	13.6455	29.3939	16419	28834	28.3198	50.8717
Huzhou	2020	4.17537	12094	0.740946	14.01	28.6	17712	33770	29.2141	49.8992
Jiaxing	2010	2.94496	7919	0.811209	7.77	17.5	9283	52351	17.4599	31.2192
Jiaxing	2011	2.96415	8378	0.676993	7.46	17.47	9528	56821	17.3443	33.3175
Jiaxing	2012	3.02467	8432	0.580259	7.65	17.74	12008	60753	17.8627	35.8332
Jiaxing	2013	2.96328	8843	0.594024	7.85	17.74	14942	63731	18.4027	38.3132
Jiaxing	2014	3.03936	9861	0.518701	7.84	17.12	17456	65722	19.075	41.0874
Jiaxing	2015	3.2103	9933	0.467621	7.96	18.32	18789	52713	19.9291	44.8703
Jiaxing	2016	3.38352	11306	0.447211	8.01	17.01	19957	65441	20.7579	46.436
Jiaxing	2017	3.72191	12832	0.429433	4.46	18.6	18244	69153	22.224	43.0043
Jiaxing	2018	3.38333	13864	0.41049	12.9516	22.7828	24589	70711	23.5901	43.766
Jiaxing	2019	3.43681	14534	0.368794	12.3244	24.0618	27771	72365	25.1584	44.5061
Jiaxing	2020	3.12262	16934	0.340382	12.15	24.78	34966	76304	28.3164	44.7348
Jinhua	2010	1.96742	11378	2.60089	18.38	23.89	10140	76733	17.4916	29.1235
Jinhua	2011	1.26412	12308	2.30743	18.84	24.04	11827	79200	20.3119	30.9469
Jinhua	2012	1.39397	12691	2.0452	19.46	25.31	17634	81735	21.1947	35.514
Jinhua	2013	1.22518	12108	1.84778	19.6	25.72	15997	84364	24.6389	39.9337
Jinhua	2014	1.06925	7811	1.68894	20.07	26.38	15129	86725	25.4423	42.586
Jinhua	2015	0.993516	8233	1.52358	20.86	26.4	16352	86327	27.0554	46.52
Jinhua	2016	1.80873	8723	1.29545	18.28	22.86	16873	84714	28.3152	48.7862
Jinhua	2017	1.71811	8768	1.17676	14.32	25.37	17444	85133	29.4249	48.1919
Jinhua	2018	2.12065	9911	1.02947	14.5583	25.7662	23711	89386	25.4956	43.2006
Jinhua	2019	2.2378	10887	0.928302	15.7298	26.5463	27237	81338	27.4027	43.8504
Jinhua	2020	2.17647	15774	0.855754	17.16	30.63	42446	104648	28.3121	43.7312
Ma’anshan	2010	3.54764	9458	2.30536	7.58	17.07	836	46009	19.5418	28.9102
Ma’anshan	2011	2.46719	11528	2.0429	15.26	16.78	1379	46009	15.7974	27.3164
Ma’anshan	2012	2.73643	14868	1.16531	15.29	17.82	2293	48335	16.6164	28.7352
Ma’anshan	2013	2.37303	16447	2.15269	15.5	18.01	4127	50867	17.9771	31.4083
Ma’anshan	2014	2.78169	8414	2.03366	15.38	17.67	3066	52426	18.8394	34.6697
Ma’anshan	2015	3.2779	8514	1.94468	16.08	19.19	4541	54368	20.0092	36.6743
Ma’anshan	2016	2.82096	6180	1.627	16.03	19.14	4390	53714	20.1927	37.0413
Ma’anshan	2017	2.94323	7292	1.39634	15.96	19.92	4049	53635	21.8165	34.9083
Ma’anshan	2018	3.13974	7397	1.08531	15.8282	20.4482	5577	56125	23.1422	36.3394
Ma’anshan	2019	3.23581	7757	1.01417	15.9482	21.3234	5167	61780	24.7788	39.6267
Ma’anshan	2020	2.46725	11613	0.97613	16.62	22.44	7829	66203	27.0244	53.9099
Nanjing	2010	9.76913	17683	0.472187	8	19.35	9150	793405	21.2386	32.9674
Nanjing	2011	9.91829	19820	0.46203	8.31	19.63	12404	808490	20.3573	35.201
Nanjing	2012	9.77134	22020	0.405757	9.16	20.14	18612	719569	22.2843	38.25
Nanjing	2013	10.8008	10912	0.427224	10.37	21.28	19484	707910	23.759	42.7597
Nanjing	2014	12.5389	12143	0.413928	10.77	22.17	22844	702295	24.303	44.0441
Nanjing	2015	12.8482	11985	0.399804	11	23.06	28104	706193	24.8604	46.7931
Nanjing	2016	13.8884	12463	0.376213	11.19	23.36	28782	717386	27.6593	49.4643
Nanjing	2017	12.8708	13806	0.362365	10.63	23.75	32073	721540	30.5701	51.0879
Nanjing	2018	12.9297	14995	0.354816	12.1489	24.1989	44089	721643	34.1414	53.4926
Nanjing	2019	12.2535	22121	0.349561	11.9856	24.3007	55004	735417	38.5009	57.6398
Nanjing	2020	12.115	23611	0.343463	12.5	25	76323	757136	40.5839	61.649
Nantong	2010	0.946389	15392	2.65819	14.03	18.92	22644	82600	18.4968	35.1918
Nantong	2011	1.48385	18181	2.30184	14.01	25.51	31335	74500	18.6676	38.6948
Nantong	2012	1.68322	20199	2.10104	13.75	22.64	36245	75400	20.3294	42.021
Nantong	2013	1.83692	10137	1.93073	14.62	26.36	22086	76300	21.3478	44.2112
Nantong	2014	1.51251	11129	1.72301	20.58	29.24	12391	80900	22.4253	46.8293
Nantong	2015	2.17136	11091	1.63045	20.77	30.05	25970	83200	21.8845	45.6746
Nantong	2016	2.36506	11535	1.534	20.84	30.82	24337	87500	23.3875	49.6648
Nantong	2017	2.39398	12656	1.21078	20.69	31.86	19057	92700	24.4424	43.2837
Nantong	2018	2.64744	13746	1.12206	20.9279	31.0496	24578	97900	25.7992	46.0376
Nantong	2019	2.85395	10281	1.04828	18.8037	31.3076	19637	106100	26.9937	47.2024
Nantong	2020	3.33995	10974	0.937965	13.59	28.43	30662	120100	28.9584	50.3028
Ningbo	2010	6.01812	16220	0.782153	12.54	14.46	25971	140818	22.6633	31.9721
Ningbo	2011	6.51804	15280	0.786679	12.6	15.13	37342	144424	23.3741	31.1769
Ningbo	2012	7.00364	16570	0.788454	13.09	15.87	59175	145358	23.6973	32.7211
Ningbo	2013	7.67666	17790	0.868823	15.23	15.74	58406	148954	24.2807	34.1444
Ningbo	2014	7.73553	21918	0.808811	15.13	15.84	43286	150854	24.9335	35.2329
Ningbo	2015	8.0583	22906	0.847198	14.85	16.4	46088	155767	25.5616	36.9378
Ningbo	2016	8.64636	25635	0.706938	16.14	13.9	40792	155144	26.2844	38.2814
Ningbo	2017	12.1792	29002	0.664071	13.72	12.47	36993	156110	27.2582	38.341
Ningbo	2018	10.5174	32424	0.561453	15.0134	10.3495	44777	149804	28.3598	39.0466
Ningbo	2019	10.1102	37036	0.489139	14.6886	12.8597	47220	156455	31.8108	40.1915
Ningbo	2020	9.96737	38860	0.526632	10.38	18.58	60520	168310	33.9111	40.8537
Shanghai	2010	12.3593	40890	0.207426	11.5	4.04	48215	515700	23.0208	44.9233
Shanghai	2011	11.6873	42685	0.205916	17.62	4.04	47960	511300	22.8145	44.7708
Shanghai	2012	11.7002	42911	0.198115	18.21	4.08	51508	506600	23.2584	44.709
Shanghai	2013	11.6714	43809	0.197859	18.83	4.11	48680	504800	23.6699	46.1871
Shanghai	2014	11.2289	42848	0.195406	21	4.11	50488	506600	24.8083	46.7511
Shanghai	2015	11.456	40627	0.190666	16.94	4.27	60623	511600	25.6237	49.0745
Shanghai	2016	11.5124	39055	0.188891	19.53	4.37	64230	514700	26.5043	51.4139
Shanghai	2017	12.0007	39743	0.187186	19.79	4.51	72806	514900	27.5373	47.0057
Shanghai	2018	11.9788	39595	0.185204	17.059	4.57632	92460	517800	28.9212	52.124
Shanghai	2019	12.1845	38750	0.183789	17.5742	4.71925	100587	526600	30.1262	55.0915
Shanghai	2020	11.9776	46051	0.182286	13.92	4.75	139780	540700	31.494	57.7272
Shaoxing	2010	1.72477	7890	1.68873	9.81	17.11	11670	53869	19.5297	31.7793
Shaoxing	2011	1.56136	7694	1.64609	9.57	17.87	8922	56455	20.452	33.6927
Shaoxing	2012	1.72641	8204	1.50392	9.38	16.74	12360	59758	21.5213	37.4287
Shaoxing	2013	3.18768	8560	1.49022	12.12	17.82	15123	77532	23.4492	40.1091
Shaoxing	2014	3.98646	10091	1.31575	13.39	17.98	17356	80348	24.2373	41.9774
Shaoxing	2015	4.45723	10866	1.15995	14	17.68	33030	83831	25.9883	46.6163
Shaoxing	2016	4.72584	11134	1.06612	14.74	17.9	28371	90277	28.4102	50.5714
Shaoxing	2017	5.20852	12055	1.05189	11.71	17.79	25741	97345	30.3293	42.3992
Shaoxing	2018	5.21253	12596	0.921649	11.8174	21.3297	37288	99270	29.9866	41.4532
Shaoxing	2019	5.16071	13615	0.695652	12.1835	22.6385	26934	104232	31.0114	41.827
Shaoxing	2020	5.19196	16053	0.602231	13.41	22.64	35574	116744	33.7006	45.5415
Suzhou	2010	5.02431	12769	0.794444	16.28	27.64	46109	187800	17.4466	35.2193
Suzhou	2011	5.70606	14798	0.526951	16.88	27.12	77281	178500	18.5517	38.7928
Suzhou	2012	6.77524	16441	0.38956	16.77	27.65	98430	192200	21.9867	41.4936
Suzhou	2013	6.87213	10799	0.482901	17.3	27.91	81666	201900	22.9669	46.6418
Suzhou	2014	6.50431	11855	0.437844	17.48	28.13	54709	209500	23.908	49.8746
Suzhou	2015	7.50675	11814	0.280594	19.38	28.47	62263	214100	24.6769	53.5927
Suzhou	2016	7.84808	12287	0.247301	18.8	34.21	53528	219300	25.9847	57.1473
Suzhou	2017	7.84805	13614	0.228982	15.21	32.83	53223	223700	28.3228	52.5432
Suzhou	2018	8.29261	14787	0.219021	16.5749	31.4893	75837	233400	30.6407	54.1164
Suzhou	2019	8.29184	23831	0.213023	13.2359	29.6553	81145	243800	27.9685	47.7269
Suzhou	2020	8.52823	25320	0.286727	19.11	26.92	138861	263000	29.1686	49.8976
Taizhou	2010	0.831761	10500	5.95	13.49	23.45	10558	29749	19.302	26.9535
Taizhou	2011	0.845262	11220	5.58857	15.22	25.34	9653	30933	21.0135	26.7128
Taizhou	2012	0.99154	11744	5.27679	15.87	25.66	12182	31132	21.5554	29.657
Taizhou	2013	1.42088	11828	5.30357	16.69	26.81	12673	32018	22.0901	31.522
Taizhou	2014	1.24602	9628	2.27675	16.85	27.77	16134	32631	23.7174	35.468
Taizhou	2015	1.36736	9990	2.36915	16.27	27.76	19717	33566	25.9927	39.2181
Taizhou	2016	1.64	11658	3.22754	16.77	28.14	20075	34205	27.3635	42.1974
Taizhou	2017	2.06126	14377	2.95355	2.19	26.03	19143	34728	28.171	40.7895
Taizhou	2018	2.32727	15392	2.85917	8.64126	27.1939	26288	35216	27.9023	41.4288
Taizhou	2019	2.39044	16330	2.83512	8.55874	27.0693	26936	37349	29.4105	42.3977
Taizhou	2020	2.39044	17053	2.60963	10.36	24.5	34828	39955	30.2611	42.683
Taizhou	2010	0.949267	3693	3.12252	12.89	22.22	4198	47000	17.8045	29.5242
Taizhou	2011	1.31532	4177	3.02746	12.7	24.87	5606	47500	18.7306	32.0267
Taizhou	2012	1.21445	4641	2.62928	12.92	26.05	8414	48500	20.6212	37.0924
Taizhou	2013	1.29185	2265	2.33257	16.41	24.47	8309	49100	20.9151	40.7634
Taizhou	2014	1.24877	2487	2.08487	16.85	24.3	9118	49300	21.269	42.8074
Taizhou	2015	1.78775	2478	1.97626	16.6	26.02	13383	56200	22.3398	44.5545
Taizhou	2016	1.74016	2577	1.87454	16.38	26.77	12489	59200	24.8268	48.0941
Taizhou	2017	1.98218	2800	1.7474	16.44	28.38	9924	61700	25.627	39.5015
Taizhou	2018	2.17097	3041	1.47507	15.2412	28.8989	15633	63400	27.0436	44.7076
Taizhou	2019	2.56287	4979	1.36885	14.2979	30.3769	14905	65800	29.4252	47.6719
Taizhou	2020	3.11066	5290	1.28424	15.17	31.41	20362	68800	31.0871	49.0449
Tongling	2010	4.06757	7332	1.33333	5.35	11.46	749	25929	11.7564	21.8718
Tongling	2011	5.10782	8856	1.33214	9.21	11.49	758	28379	25.7487	49.8974
Tongling	2012	6.23989	10244	1.2144	15.5	11.51	1658	30348	26.0627	56.3624
Tongling	2013	7.04852	11869	1.10581	15.54	11.48	1972	32559	27.4789	60.4184
Tongling	2014	7.08672	3533	1.03944	17.39	11.54	1474	33971	29.2914	68.7034
Tongling	2015	6.65312	3563	0.984	17.3	11.16	1754	35658	15.554	36.4446
Tongling	2016	3.46784	3090	1.56881	17.8	12.09	1331	36239	23.6377	56.1626
Tongling	2017	3.28655	3722	0.818182	17.86	14.08	1040	36074	24.2163	48.4615
Tongling	2018	3.76023	3789	0.773756	19.5285	13.5825	1567	34062	26.0544	57.421
Tongling	2019	3.65497	3995	0.721519	19.7007	13.9112	1942	34314	26.6841	58.0913
Tongling	2020	4.35294	5176	0.676482	21.58	25.8	2382	37980	31.4782	62.0721
Wuxi	2010	6.71882	11201	1.29288	38.39	23.53	26448	109629	18.4347	35.5202
Wuxi	2011	6.58333	12887	1.01167	38.43	24.28	34077	108347	19.0681	38.7457
Wuxi	2012	6.68794	14189	0.831594	38.78	24.4	51442	109461	20.249	41.1461
Wuxi	2013	6.90597	11579	1.20428	38.56	24.74	39828	111391	22.7742	45.0579
Wuxi	2014	6.32362	12885	1.06069	38.72	25.23	27937	114240	23.9412	47.7039
Wuxi	2015	6.32564	12716	0.927304	39.35	26.74	34776	115341	25.5445	51.6772
Wuxi	2016	6.22634	13225	0.684507	39.47	26.61	29865	113732	27.7332	55.3684
Wuxi	2017	6.11562	14511	0.625635	24.61	27.54	28926	112689	29.9252	55.7668
Wuxi	2018	6.39638	15761	0.582649	24.6408	27.603	35256	113879	31.9477	60.4502
Wuxi	2019	5.95427	17386	0.561384	24.6088	27.5572	38335	119976	31.0803	56.6304
Wuxi	2020	5.97638	18472	0.527409	24.6	27.15	60702	133163	33.5442	57.461
Wuhu	2010	6.21351	9035	3.68971	9.71	21.8	3884	116660	22.2438	44.1607
Wuhu	2011	3.11624	11244	3.85015	13.75	24.71	7566	119024	17.8476	36.6991
Wuhu	2012	3.13511	14086	2.82535	14.71	25.85	10408	120670	18.8765	38.1638
Wuhu	2013	3.3316	16382	2.55312	14.76	27.47	9256	123112	19.2457	38.2551
Wuhu	2014	5.61769	12078	2.14756	17.29	25.94	8934	126455	20.4567	46.21
Wuhu	2015	3.62526	6464	2.05996	17.01	24.87	9049	130181	20.6814	49.216
Wuhu	2016	3.57216	6762	1.81393	17	26.34	10052	132049	21.6349	50.3706
Wuhu	2017	3.61856	7902	1.66524	16.76	24.82	8910	132161	23.5431	47.9979
Wuhu	2018	3.49357	7998	1.56225	16.4879	23.7816	10781	133672	23.7047	48.3779
Wuhu	2019	3.52564	8400	1.30348	16.2199	22.9727	9975	141202	24.0471	49.2615
Wuhu	2020	4.12113	6591	0.981285	14.08	24.41	13228	148688	28.9842	63.6868
Xuancheng	2010	0.625	7985	6.0786	12.19	19.72	881	4994	14.9236	29.3024
Xuancheng	2011	0.622763	12343	3.96312	12.04	22.71	2285	6039	15.1502	31.3162
Xuancheng	2012	0.786838	11134	3.83539	13.38	25.46	2142	5827	17.1462	34.1818
Xuancheng	2013	0.785153	12900	3.83311	13.78	26.62	2332	5735	18.75	37.1984
Xuancheng	2014	1.20443	10837	3.59871	14.32	27.37	2677	5726	19.2897	39.3056
Xuancheng	2015	0.875313	11017	3.44704	14.58	29.54	2343	6653	19.4637	40.7446
Xuancheng	2016	1.15	8202	3.11457	14.32	30.91	2293	6802	19.8039	43.0296
Xuancheng	2017	1.01071	9470	2.43478	13.96	32.52	1973	7246	20.4438	38.42
Xuancheng	2018	1.01434	9586	2.17969	13.3638	34.1048	3271	7180	20.7931	40.8761
Xuancheng	2019	1.37993	7405	2.04396	15.9856	34.9146	2978	7354	21.4168	44.1225
Xuancheng	2020	1.54	11581	1.74825	17.94	35.47	5320	11802	26.4549	50.302
Yancheng	2010	0.534248	6264	4.46933	8.88	19.2	2499	56700	12.7258	26.0022
Yancheng	2011	0.489826	7342	4.08105	11.04	20.96	3234	55300	13.6831	29.6805
Yancheng	2012	0.514348	8150	3.21376	11.02	21.35	4964	54600	19.3243	34.9916
Yancheng	2013	0.666424	4639	3.10633	11.44	21.42	4718	54900	20.7873	39.9983
Yancheng	2014	1.15993	5093	2.92653	13.5	20.08	4549	56100	22.4747	46.6357
Yancheng	2015	1.25	4977	2.54534	14.16	21.3	7840	57300	24.5791	49.3076
Yancheng	2016	1.40794	5076	2.4806	14.58	23	8076	61200	25.0504	51.3324
Yancheng	2017	1.43584	5515	2.15104	6.75	23.88	10017	62400	25.1194	41.1022
Yancheng	2018	1.65697	5885	1.78571	4.6261	25.4699	15932	64100	26.0458	40.4931
Yancheng	2019	1.91108	11339	1.64529	5.69976	25.1593	15713	67500	27.165	40.7385
Yancheng	2020	1.9681	12047	1.36265	5.81	24.62	21533	72400	31.5426	46.732
Yangzhou	2010	2.94925	5886	2.0569	19.32	20.8	3790	73300	17.6672	32.9201
Yangzhou	2011	2.58857	6881	2.16111	15.28	19.51	5344	77800	18.073	34.2393
Yangzhou	2012	2.95375	7645	1.62496	16.96	20.67	8091	83800	19.7394	35.4876
Yangzhou	2013	3.0796	5924	1.40612	16.91	21.26	11416	81700	20.7517	38.1521
Yangzhou	2014	2.88316	6504	1.57065	17.05	21.69	11843	81000	21.1952	39.025
Yangzhou	2015	3.77792	6419	1.436	17.15	22.27	13948	81600	21.9154	39.843
Yangzhou	2016	3.90693	6546	1.30508	17.43	21.94	13253	80400	23.1665	41.0139
Yangzhou	2017	4.29565	7112	1.16456	16.18	21.58	14214	82800	24.1161	36.0676
Yangzhou	2018	4.82353	7634	0.982869	16.1891	22.9101	22804	87400	24.7385	37.7819
Yangzhou	2019	5.80088	4898	0.833942	16.6213	23.6862	18736	96900	27.6039	39.1031
Yangzhou	2020	5.03304	5228	0.784246	18.31	24.15	28486	110700	28.9552	41.4623
Zhenjiang	2010	3.81234	9494	1.36167	15.16	20.81	6562	86500	17.5823	27.8729
Zhenjiang	2011	4.0125	11177	1.25705	15.39	21.78	7404	88000	18.1348	32.39
Zhenjiang	2012	3.70671	12418	0.979783	15.88	22.49	9235	82300	21.8112	36.4144
Zhenjiang	2013	4.32671	6290	1.06213	15.38	23.88	9809	83100	22.7586	39.9507
Zhenjiang	2014	4.31827	6905	0.961824	14.82	24.19	12707	84200	23.6993	40.1936
Zhenjiang	2015	4.96503	6815	0.904762	14.21	24.55	14136	85300	24.1083	39.0115
Zhenjiang	2016	5.03309	6950	0.863492	14.47	25.98	13836	87500	24.7823	39.9648
Zhenjiang	2017	5.30258	7551	0.778736	10.08	26.58	14825	91100	25.3397	34.0803
Zhenjiang	2018	6.52768	8058	0.693095	10.3802	28.0978	15348	95900	25.6539	35.7152
Zhenjiang	2019	5.84074	5613	0.65534	10.2475	29.3588	12639	100100	26.4367	36.3665
Zhenjiang	2020	6.51	5882	0.612662	10.8	29.69	19814	108500	27.9197	38.8571
Zhoushan	2010	6.41529	4759	1.26206	13.42	11.62	376	22327	22.5156	36.2087
Zhoushan	2011	6.5567	4415	1.00207	14.4	13.61	618	22934	23.3861	35.5673
Zhoushan	2012	6.61523	4697	0.936416	15.06	15.67	1096	22989	23.7105	40.0175
Zhoushan	2013	6.20761	4958	0.757198	15.06	18.38	1656	23301	24.9299	40.4641
Zhoushan	2014	8.12308	5621	0.678686	15.27	18.23	2088	22731	26.6579	44.0663
Zhoushan	2015	6.86858	6519	0.589945	15.59	20.63	2856	23468	28.8889	47.7431
Zhoushan	2016	7.58763	7244	0.52603	15.61	19.16	1836	24521	54.6373	42.9188
Zhoushan	2017	7.72165	8460	0.485	15.71	21.57	1920	22059	30.6592	43.2877
Zhoushan	2018	8.01031	10374	0.473171	15.8643	21.9373	2216	23032	34.9957	48.5763
Zhoushan	2019	8.05155	10374	0.449074	15.6763	22.3423	2027	24585	33.3305	48.3433
Zhoushan	2020	8	7235	0.337079	15.77	22.19	2805	25162	34.7455	52.0535

## Sheet: 3 HSR-response
		Environmental protection expenditure as a proportion of fiscal expenditure/%	Science and technology spending as a proportion of fiscal expenditure/%	Education spending as a share of fiscal expenditure/%	Centralized wastewater treatment rate/%	General industrial solid waste utilization rate/%	Garbage disposal rate/%	Greening coverage of built-up areas/%	Disposable income per urban resident/Yuan	Total social consumer goods/Yuan
Anqing	2010	0.0206491	0.0171363	0.248552	89.4	99.24	61	38.64	15146.7	3386822
Anqing	2011	0.0276051	0.0181623	0.259672	86.17	97.1	85	38.2	18004.8	3974884
Anqing	2012	0.021917	0.020646	0.246267	90.47	98.21	96	38.89	20453.4	4605585
Anqing	2013	0.0185884	0.0222866	0.228058	89.61	96.9	97.05	40.9	22683.1	5235890
Anqing	2014	0.0226606	0.0229987	0.215738	85.34	96.54	94.84	42.2	22109	6001602
Anqing	2015	0.021548	0.0234887	0.205727	89.17	96.8	90.16	43.13	23966.2	6083766
Anqing	2016	0.0206708	0.0233649	0.188296	90.95	97.33	98.67	43.03	29743	6816837
Anqing	2017	0.0245004	0.025688	0.191518	92.14	94.61	100	43.55	25310	7641675
Anqing	2018	0.0234614	0.025059	0.185732	94.0018	95.46	100	41.04	31187	8148861
Anqing	2019	0.0269501	0.0244961	0.183773	94.0249	95.13	100	44.07	34040.9	10944065
Anqing	2020	0.0303376	0.0241261	0.180739	96.12	93.1	100	39.49	35947.2	11283928
Changzhou	2010	0.0182387	0.0136451	0.0636411	74.5	94.9	100	42.16	25875	10543943
Changzhou	2011	0.0213168	0.0168622	0.0739049	80.3	93.5	100	42.21	29558.9	12361038
Changzhou	2012	0.0170976	0.0213936	0.074712	83.32	98	100	42.27	33325.8	14133300
Changzhou	2013	0.018162	0.0238336	0.0717227	85.08	98.2	100	42.8	36946	16076257
Changzhou	2014	0.0148069	0.0215543	0.0677298	88.36	98.2	100	42.92	39483.4	18053977
Changzhou	2015	0.013272	0.0205679	0.0716126	89.96	98.32	100	43.13	42710.3	19904510
Changzhou	2016	0.0107017	0.0218956	0.0762858	91.91	98.1	100	43.13	46057.7	22028322
Changzhou	2017	0.0107505	0.0177216	0.069135	92.68	99.6	100	43.1	49955	24440467
Changzhou	2018	0.0103543	0.0149568	0.0610265	89.0133	100	100	43	53999.9	26131911
Changzhou	2019	0.0146708	0.0144014	0.0574955	89.3503	100	100	43.4	58344.7	24016802
Changzhou	2020	0.00921969	0.0107999	0.0630139	90.28	97.89	100	43.3	60528.9	24213581
Chizhou	2010	0.0330114	0.0235506	0.2228	90	86.22	48.3	39.14	15997	911792
Chizhou	2011	0.0295863	0.0178697	0.252143	90.36	74.33	69.3	39.17	18925	1070963
Chizhou	2012	0.0332357	0.0198501	0.261028	90.26	81.29	70.22	40.35	21386	1242873
Chizhou	2013	0.0306961	0.0214017	0.228438	91.38	100	73.46	40.7	23482	1424834
Chizhou	2014	0.0306883	0.0185409	0.195117	92.31	85.22	100	42.22	22295	1763730
Chizhou	2015	0.0722632	0.0199125	0.206161	93.26	93.97	92.92	42.35	24279	1979836
Chizhou	2016	0.0756818	0.0178366	0.197493	93.9	88.34	93.73	43.03	26261	2220692
Chizhou	2017	0.0828008	0.0125282	0.195848	94.46	95.74	99.5	43.4	28394	2487175
Chizhou	2018	0.0865057	0.0240731	0.205438	95.2427	94.91	100	43.5	30884	2555016
Chizhou	2019	0.107359	0.0216729	0.210374	96.5892	99.47	100	44.71	33747	3982783
Chizhou	2020	0.0961767	0.023194	0.216283	96.4	99.5	100	46.13	35671	4063297
Chuzhou	2010	0.025376	0.0103741	0.159255	79.07	97.52	47.4826	36.3	13537	2147958
Chuzhou	2011	0.01928	0.00950737	0.162063	89.16	81	93.5	36.26	16059	2544698
Chuzhou	2012	0.0241092	0.0137161	0.165156	89.57	96.36	92.69	40.05	18308	2968132
Chuzhou	2013	0.0185564	0.0138536	0.160393	93.31	96.77	92.63	39.1	20248	3384770
Chuzhou	2014	0.0196678	0.0173649	0.157599	94.29	96.56	79.62	40.54	22091	4063976
Chuzhou	2015	0.0211839	0.0205712	0.159267	95.49	96.36	95.3	41.69	24168.1	4569999
Chuzhou	2016	0.0203381	0.0231231	0.168236	96.4	77.31	83.97	41.65	26286	5151519
Chuzhou	2017	0.0265037	0.0277471	0.163254	96.58	92.21	98.86	41.44	28612	5743943
Chuzhou	2018	0.0334019	0.0270174	0.177184	97.0499	90.27	99.43	41.35	31230	6390567
Chuzhou	2019	0.0299316	0.0308674	0.166724	97.0797	90.1	100	43.03	34090.9	11378196
Chuzhou	2020	0.0188117	0.0328429	0.168924	97.2	80.52	100	42.3	36051	11825853
Hangzhou	2010	0.0224831	0.0467997	0.171725	95.4	94.13	100	39.91	29139	21460790
Hangzhou	2011	0.0188932	0.0467194	0.17666	95.47	92.7	100	40.04	32434	25483599
Hangzhou	2012	0.020542	0.0511113	0.186927	95.49	91.77	100	40.03	35703.5	29446266
Hangzhou	2013	0.0230669	0.0540587	0.18983	95.5	94	100	40.27	40925	35311732
Hangzhou	2014	0.0312283	0.054525	0.190072	95.61	91.1	100	40.47	44632	42014577
Hangzhou	2015	0.036977	0.0581919	0.185356	95.02	88.6	100	40.44	48316	46972280
Hangzhou	2016	0.0290945	0.0533495	0.180168	95.07	85.12	100	40.73	52185	51762033
Hangzhou	2017	0.0245246	0.0599148	0.181254	95.25	77.06	100	39.96	56276	57174278
Hangzhou	2018	0.0209677	0.0688429	0.183704	95.8706	87.03	100	40.63	61172	57153259
Hangzhou	2019	0.0241445	0.0758828	0.186171	96.02	98	100	40.59	66068	61875990
Hangzhou	2020	0.0257644	0.069734	0.194884	97.11	98.99	100	43.36	68666	60554683
Hefei	2010	0.0218428	0.0565402	0.116503	85.11	98.76	77.22	38.81	19050.5	8390236
Hefei	2011	0.0218076	0.0400826	0.14131	85.46	93.9	99.97	40.89	22458.9	11111188
Hefei	2012	0.0340993	0.0396163	0.174591	86.35	93.95	100	39.92	25434.2	12936156
Hefei	2013	0.0403783	0.0412403	0.165601	87.49	93.27	100	45.3	28082.7	14808408
Hefei	2014	0.0266889	0.0415761	0.155681	89.4	93.02	100	45.09	29347.6	16667504
Hefei	2015	0.0256647	0.0482296	0.154378	90.92	91.65	100	45.23	31988.9	21836501
Hefei	2016	0.0260462	0.118276	0.138483	91.01	73.65	100	41.78	34852.3	24456959
Hefei	2017	0.0558908	0.0720904	0.146891	94.02	84.26	99.98	43.07	37971.5	27285104
Hefei	2018	0.0551675	0.0915247	0.162706	94.4872	79.5	100	43.37	41483.9	29767420
Hefei	2019	0.0583483	0.116083	0.17285	94.5846	77.3	100	44.28	45404.2	43782159
Hefei	2020	0.0344213	0.140275	0.16966	95.39	78.46	100	41.99	48282.8	45137604
Huzhou	2010	0.0517429	0.028893	0.197534	85.11	96.49	100	49.78	25729	5160918
Huzhou	2011	0.0446676	0.0301534	0.211613	88.29	96.34	100	48.19	29367.1	6098868
Huzhou	2012	0.0428494	0.0309604	0.221547	90.12	96.03	100	48.36	32986.9	7038667
Huzhou	2013	0.0475769	0.0304152	0.210176	91.01	96.27	100	48.3	35750	7662182
Huzhou	2014	0.0445551	0.0310883	0.206854	92	96.59	98.94	48.4	38959	8711964
Huzhou	2015	0.046837	0.0306648	0.194883	93.8	97.87	100	48.28	42238	9639221
Huzhou	2016	0.0382334	0.0322971	0.20138	94.2	99.25	100	48.35	45794	10688648
Huzhou	2017	0.0420863	0.0347574	0.195905	94.66	99.25	100	46.29	49934	11881547
Huzhou	2018	0.0525394	0.0396925	0.17585	96.6632	99.64	100	46.36	54393	12972390
Huzhou	2019	0.052438	0.0400863	0.164562	97.8619	100	100	46.59	59028	14292721
Huzhou	2020	0.0440177	0.0402648	0.17379	98.29	99.97	100	46.33	61743	14244312
Jiaxing	2010	0.0385782	0.0378583	0.215668	87.26	97.6	100	42.74	27487	7993624
Jiaxing	2011	0.0296989	0.0393837	0.231083	87.3	91.08	100	43.86	31520	9485671
Jiaxing	2012	0.0273323	0.0401046	0.249049	90.12	95.31	100	43.8	35696	10837443
Jiaxing	2013	0.0389602	0.0397434	0.233419	90.38	95	100	44.1	38671	11969340
Jiaxing	2014	0.0324724	0.042063	0.225929	90.48	96.01	100	43.69	42143	13470432
Jiaxing	2015	0.0365772	0.0385667	0.209387	88.9	94.37	99.78	43.98	45499	14945749
Jiaxing	2016	0.0413933	0.0405608	0.202906	88.32	92.12	99.45	45.11	48926	16384941
Jiaxing	2017	0.0279774	0.0409365	0.206353	89.44	97.94	100	37.83	53057	18066242
Jiaxing	2018	0.0354525	0.0405333	0.204125	95.0245	99.17	100	38.29	57437	19385940
Jiaxing	2019	0.0361851	0.0430818	0.170863	97.4906	99	100	39.27	61940	21025403
Jiaxing	2020	0.0279161	0.0477544	0.196979	97.79	99.39	100	40.92	64124	20923440
Jinhua	2010	0.0265297	0.0357062	0.228663	67.05	98.59	99.31	39.79	26023	9162274
Jinhua	2011	0.0228833	0.0354981	0.251722	80.94	96.94	99.58	39.01	29699	10889490
Jinhua	2012	0.0234338	0.0383177	0.266153	87.96	98.97	91.82	39.16	33130	12604050
Jinhua	2013	0.0207929	0.0376616	0.237703	89.01	98.2	98.79	37.8	36386	14069776
Jinhua	2014	0.0291692	0.037929	0.231934	90.02	97.2	99.85	37.78	39807	15926986
Jinhua	2015	0.0298176	0.0346527	0.218145	89.42	94.95	97.54	40.23	43193	17831028
Jinhua	2016	0.0353689	0.0335871	0.1823	94.68	96.8	100	39.98	46554	19778681
Jinhua	2017	0.0290578	0.0347429	0.196277	96.03	96.27	100	40.06	50653	21911910
Jinhua	2018	0.0214758	0.0368306	0.199397	96.6401	97.73	100	40.42	54883	24570335
Jinhua	2019	0.0227783	0.0373119	0.190659	97.1457	97.46	100	40.58	59348	27228759
Jinhua	2020	0.0198574	0.0290651	0.196084	97.12	99.6	100	41.54	61545	26119347
Ma’anshan	2010	0.0222668	0.027988	0.137938	56.69	65.17	82.07	43	23158.7	1478007
Ma’anshan	2011	0.0291473	0.0252765	0.180871	75.83	68.4	94.63	43.01	27329.4	2260928
Ma’anshan	2012	0.0227036	0.0265319	0.156313	84.91	93.5	100	43.63	30936.9	2629400
Ma’anshan	2013	0.0163997	0.0300574	0.154566	87	70.21	100	43.8	34048.1	3013382
Ma’anshan	2014	0.0191465	0.0315051	0.146037	87.93	71.06	94.59	43.78	32560	3735329
Ma’anshan	2015	0.0282045	0.032706	0.159411	92.71	86.51	98.59	44.09	35262.5	4185510
Ma’anshan	2016	0.0254993	0.0482059	0.145591	95.02	91.02	99.98	44.2	41206	4706254
Ma’anshan	2017	0.0245043	0.0540407	0.146425	93	92.56	100	44.11	36106	5294536
Ma’anshan	2018	0.051248	0.0512617	0.16435	94.0204	90	100	44.19	45108.2	5899493
Ma’anshan	2019	0.0605087	0.04285	0.147209	94.0696	86.99	100	44.5	49010.1	7749795
Ma’anshan	2020	0.0604983	0.0454218	0.145184	95.04	98.3	100	46.28	51803.6	7957887
Nanjing	2010	0.015327	0.030453	0.141097	59.14	88.82	80	44.36	27383	22887409
Nanjing	2011	0.0179223	0.0361452	0.143048	59.26	90.4	87.4	44.47	31099.8	26970997
Nanjing	2012	0.0205415	0.0454771	0.162396	61.3	92	90.7	44.04	35091.9	31038199
Nanjing	2013	0.0354679	0.0471526	0.147947	61.3	91.2	90.8	44.63	39115	35317285
Nanjing	2014	0.0351389	0.0485402	0.148589	65.41	91.9	92.2	44.16	42568	41671947
Nanjing	2015	0.0301941	0.0497623	0.170405	65.49	90.5	100	44.49	46104	45901650
Nanjing	2016	0.0423312	0.0452617	0.172656	65.61	85.8	100	44.74	49997	50881980
Nanjing	2017	0.0255374	0.049697	0.160876	71.02	90.4	100	44.9	54538	56046602
Nanjing	2018	0.0299141	0.0525497	0.165105	79.2681	88.4	100	45.1	59308	58324550
Nanjing	2019	0.0308612	0.0588757	0.174329	83.3665	87.97	100	45.07	64372	71363249
Nanjing	2020	0.0287926	0.0574825	0.174556	80.88	92.85	100	44.69	67553	72030345
Nantong	2010	0.0220363	0.0315463	0.205304	83	98.2	100	40.69	21825	12770686
Nantong	2011	0.023507	0.0311625	0.212254	87.48	97.5	100	40.77	25093.7	14932735
Nantong	2012	0.0187565	0.0268454	0.21258	86.25	97.9	100	41.34	28292.5	17192728
Nantong	2013	0.0211308	0.0330766	0.229646	88.24	98	100	42.05	30641	19404100
Nantong	2014	0.0193202	0.0335415	0.218418	88.52	98.3	100	42.55	33374	21660973
Nantong	2015	0.0207351	0.0324045	0.219448	90	98.87	100	42.71	36291.4	23794579
Nantong	2016	0.0162569	0.0304756	0.206708	88.46	95.6	100	43.2	39247	26328725
Nantong	2017	0.0143319	0.0336272	0.188858	89.08	96	100	43.54	42756	28734118
Nantong	2018	0.0226977	0.0430687	0.169099	90.6768	95.25	100	44	46321	30887652
Nantong	2019	0.0244181	0.0339386	0.17691	89.7067	96	100	44.54	50217	33616751
Nantong	2020	0.0144917	0.0379782	0.177454	94.99	94.67	100	43.3	52484	33704029
Ningbo	2010	0.0322733	0.0368634	0.148605	66.89	89.66	100	38.04	30166.4	17044539
Ningbo	2011	0.0148545	0.0375013	0.156743	70.01	89.76	100	38.12	34058.3	20188617
Ningbo	2012	0.0138495	0.0391188	0.17105	72.48	91.59	100	38.21	37901.8	23292590
Ningbo	2013	0.0157548	0.0399788	0.157973	73.11	90.06	100	38.27	41729	26357078
Ningbo	2014	0.0190587	0.0427846	0.159487	78.97	90.76	100	38.22	44155	29920297
Ningbo	2015	0.0238511	0.0377677	0.152219	76.55	94.8	100	38.3	47852	33496292
Ningbo	2016	0.0150981	0.0439188	0.153863	83.28	94.86	100	39.77	51560	36676341
Ningbo	2017	0.0290061	0.0416757	0.152137	80.5	95.55	100	39.85	55656	40478094
Ningbo	2018	0.0186705	0.0490965	0.140238	79.8721	95	100	42	60134	41549262
Ningbo	2019	0.0265059	0.0702286	0.14223	80.4262	94.6	100	41.3	64886	42685582
Ningbo	2020	0.0196449	0.0646318	0.154743	94.76	99.61	100	42.23	68008	42382625
Shanghai	2010	0.0143238	0.0611684	0.126338	83.29	96.16	81.9	44	31838.1	60705033
Shanghai	2011	0.0131856	0.0558121	0.140295	84.42	96.56	87.6	43.08	36230.5	68148000
Shanghai	2012	0.0131883	0.0586584	0.155102	91.29	97.34	91.4	43.16	40188.3	74123000
Shanghai	2013	0.0124608	0.0568961	0.150055	87.12	97.12	94	43.41	44878.3	80520011
Shanghai	2014	0.0157045	0.053274	0.141289	89.72	97.51	95	41.22	48841.4	93034907
Shanghai	2015	0.0168536	0.0439066	0.12393	92.21	96.15	100	39.03	52961.9	101315014
Shanghai	2016	0.0194264	0.0493878	0.121546	93.76	95.7	100	38.59	57691.7	109465690
Shanghai	2017	0.0297657	0.0516583	0.115811	93.99	94	100	39.1	62595.7	118303000
Shanghai	2018	0.0279457	0.0510523	0.109919	92.5929	93.05	100	39.4	68033.6	126686893
Shanghai	2019	0.0225044	0.0476255	0.121734	93.6532	92	100	39.7	73615.3	158475530
Shanghai	2020	0.0224485	0.0501351	0.123497	96.17	93.75	100	37.32	76437.3	159325030
Shaoxing	2010	0.0259291	0.0430472	0.203008	85.01	93.15	100	40.37	30163.8	8528864
Shaoxing	2011	0.026168	0.0486578	0.221501	86.25	91.09	100	41.5	33273	10067548
Shaoxing	2012	0.0245383	0.0474724	0.241275	95.02	92	100	41.06	36911.5	11586575
Shaoxing	2013	0.0221347	0.0508571	0.226085	88.26	92.7	100	40.8	39567	13183940
Shaoxing	2014	0.0204977	0.0532713	0.224952	89.26	97.2	100	43.58	43167	14871391
Shaoxing	2015	0.0221278	0.0497722	0.221953	91.59	96.9	100	42.63	46747	16210630
Shaoxing	2016	0.017445	0.0501484	0.212927	94.51	94.58	100	43.25	50305	17833404
Shaoxing	2017	0.0207326	0.0554815	0.211887	95.98	91.11	100	41.36	54445	19776588
Shaoxing	2018	0.0266416	0.0567193	0.216078	96.3772	93.39	100	42.94	59049	20076104
Shaoxing	2019	0.0254454	0.0731712	0.205164	97.2329	94	100	43.1	63935	23525571
Shaoxing	2020	0.0319709	0.0551302	0.245274	97.65	96.24	100	44.12	66694	23224953
Suzhou	2010	0.034796	0.0432503	0.149103	70.7	98.71	100	42.74	30366	24020199
Suzhou	2011	0.0299811	0.0534644	0.150873	66.43	91.5	100	42.25	34616.7	28295771
Suzhou	2012	0.0375403	0.0598039	0.162285	71.92	94.7	100	41.84	39079.2	32409679
Suzhou	2013	0.0373388	0.0629739	0.161683	76.85	97.9	100	42.06	42964	36622357
Suzhou	2014	0.0356905	0.0580909	0.156381	79.32	96.7	100	42.21	46677.1	40950948
Suzhou	2015	0.0467728	0.057839	0.150972	83.16	98.11	100	42.4	50390.2	44616214
Suzhou	2016	0.0271905	0.0588705	0.162215	84.6	88.8	100	42.05	54341.4	49367885
Suzhou	2017	0.0384652	0.0700139	0.169108	92.31	93.4	100	41.34	58806.2	54428192
Suzhou	2018	0.0296357	0.0779828	0.160264	93.1659	94	100	41	63481.4	57468970
Suzhou	2019	0.0294847	0.084793	0.163062	95.3466	93.6	100	41.31	68629	78133961
Suzhou	2020	0.0277931	0.0955507	0.170099	94.88	95.79	100	43.1	70966	77019841
Taizhou	2010	0.0225058	0.0258525	0.231495	75.67	97.61	96.99	44.34	26802	9604506
Taizhou	2011	0.0172338	0.0212492	0.234674	82.79	89.82	97.27	42.42	30030	11323711
Taizhou	2012	0.0145598	0.027414	0.256919	86.09	94.2	98.64	43.24	33467	13043014
Taizhou	2013	0.0227961	0.0268343	0.23585	89.09	96.44	100	43.9	36480	14492679
Taizhou	2014	0.0232196	0.0264083	0.225796	90.05	95.32	100	44.62	39763	16463225
Taizhou	2015	0.022136	0.0365362	0.215718	92.05	97.58	100	42.24	43266	18266783
Taizhou	2016	0.016403	0.0224055	0.210864	93.4	95.36	100	42.88	47162	20131405
Taizhou	2017	0.037689	0.0243681	0.217751	95.35	91	100	51.01	51374	22357308
Taizhou	2018	0.028582	0.0259491	0.205758	96.9688	95	100	44.01	55705	23668763
Taizhou	2019	0.0394871	0.0373709	0.191231	97.7736	97.77	100	46.73	60351	25446294
Taizhou	2020	0.0226232	0.025043	0.213027	96.66	98.63	100	43.89	62598	23960699
Taizhou	2010	0.0271636	0.020312	0.17902	52.12	99.8	88.3	40.82	20255	5553542
Taizhou	2011	0.0272498	0.0201523	0.163957	54.23	95.4	100	41	23597	6511731
Taizhou	2012	0.0246594	0.0193393	0.193985	57.07	98.2	100	41.06	26573.6	7375739
Taizhou	2013	0.028609	0.0225292	0.166657	56.65	98.2	100	40.72	28705	8370943
Taizhou	2014	0.0274248	0.0208176	0.161121	58.53	98.3	100	40.81	31346	9035989
Taizhou	2015	0.023294	0.0259311	0.159496	57.56	98.51	95.32	41.3	34092	10016394
Taizhou	2016	0.0242354	0.0259506	0.168378	67.05	98.9	96.3	41.82	36827.9	11183404
Taizhou	2017	0.0202528	0.0279524	0.161034	76.36	95	95.26	42.22	40059	12542199
Taizhou	2018	0.0225787	0.0284078	0.140675	82.1805	91	99.6	43	43452	12828741
Taizhou	2019	0.0274468	0.0298701	0.127659	86.5112	96	100	42.77	47216	13505370
Taizhou	2020	0.014262	0.0183733	0.128119	94.73	95	100	42.57	49103	13332610
Tongling	2010	0.0477252	0.0209414	0.113848	69.01	76.01	95.82	40.04	18689.7	991536
Tongling	2011	0.0313656	0.0253851	0.114341	74.6	72.3	100	46.71	21825.4	1177528
Tongling	2012	0.03448	0.0454495	0.1461	80.77	83.13	100	61.02	24684.5	1372449
Tongling	2013	0.0506615	0.0482647	0.140005	85.51	83.12	100	45.9	27154.4	1555663
Tongling	2014	0.0522878	0.0702084	0.140129	90.04	83.16	100	46.71	29234	1891830
Tongling	2015	0.0732974	0.0702204	0.140064	92	90.58	100	45.72	31748	2723184
Tongling	2016	0.031573	0.0550114	0.155248	93.1	92.37	100	48.69	30633	3056798
Tongling	2017	0.0502004	0.0520597	0.146875	92.99	91.81	100	48.5	33283	3432784
Tongling	2018	0.0329149	0.0394282	0.170073	94.3215	85.44	100	44.95	35995	3649675
Tongling	2019	0.038986	0.0560434	0.151353	60.8848	94.42	100	44.94	39256	3409099
Tongling	2020	0.0283551	0.0565019	0.138776	95.77	79.6	100	45.57	41180	3503257
Wuxi	2010	0.0622647	0.0388252	0.168462	87.23	97.12	100	42.68	27750	18257878
Wuxi	2011	0.0534706	0.0409081	0.173599	88.52	91.2	100	42.6	31638.1	21420168
Wuxi	2012	0.0511975	0.0454648	0.178677	89.22	91	100	42.67	35662.6	24432385
Wuxi	2013	0.0465699	0.049336	0.170453	89.55	91	100	42.79	38420	27599841
Wuxi	2014	0.0434602	0.0474217	0.151094	89.86	91.1	100	42.85	41731	26078967
Wuxi	2015	0.0419108	0.0437666	0.153866	92.54	94.4	100	43.04	45129	28476145
Wuxi	2016	0.0435123	0.0429349	0.158344	92.87	94.9	100	42.98	48628	31195622
Wuxi	2017	0.0442677	0.0427384	0.155555	93.61	91	100	43	52659.2	34580410
Wuxi	2018	0.0490367	0.0470453	0.157892	96.759	91	100	43	56989	36726987
Wuxi	2019	0.0463223	0.049404	0.159464	97.2402	96	100	43.15	61915	30243428
Wuxi	2020	0.0344289	0.0402652	0.167295	97.7	94.2	100	43.43	64714.2	29943572
Wuhu	2010	0.0310104	0.0693019	0.113898	59.64	96.61	93.69	38.2	18727	2874466
Wuhu	2011	0.0568135	0.0612707	0.14974	75.1	72.69	93.69	38.7	21561	4210117
Wuhu	2012	0.028695	0.0674255	0.162712	88	95.67	96.2	41.6	23784	4901992
Wuhu	2013	0.0355731	0.0823851	0.15876	90.04	98.1	95.88	39.9	26264	5599547
Wuhu	2014	0.013593	0.0989099	0.146824	90.5	93.32	97.48	39.34	27384	6536172
Wuhu	2015	0.0252014	0.0907648	0.146697	91.04	86.44	99.9	38.48	29766.4	7330353
Wuhu	2016	0.018136	0.126475	0.142907	91.78	91.62	100	40.58	32315.4	8281706
Wuhu	2017	0.0357354	0.123927	0.157923	92.54	79.94	100	41.88	35175	9308637
Wuhu	2018	0.0300281	0.130885	0.162769	93.3486	73.67	100	42.18	38397	10282625
Wuhu	2019	0.0670407	0.101798	0.155379	95.2196	80	100	41.81	42064	15490036
Wuhu	2020	0.0376718	0.112209	0.167648	95.13	77.87	100	41.01	44588	15843479
Xuancheng	2010	0.0200773	0.0221945	0.146043	56.69	100	88.68	35.12	13302	1946972
Xuancheng	2011	0.0227419	0.0299038	0.200921	84.47	97.72	99.44	35.79	18988.4	2289078
Xuancheng	2012	0.026937	0.0305391	0.14623	81.37	79.75	83.18	39.1	21608.8	2658351
Xuancheng	2013	0.0235486	0.0332259	0.153889	85.35	83.97	100	77.78	23986.3	3035679
Xuancheng	2014	0.0226028	0.0345402	0.149395	91.6	85.18	99.95	41.28	26289	3753864
Xuancheng	2015	0.0207174	0.0316226	0.149452	91.83	90.46	100	41.46	28602.4	4225000
Xuancheng	2016	0.0267364	0.0354453	0.149546	92.11	77.15	100	41.51	30876.9	4758406
Xuancheng	2017	0.0308188	0.0409968	0.150145	93.48	91.98	100	41.49	33547.8	5315140
Xuancheng	2018	0.0326389	0.0481916	0.148068	94.1275	94.6	100	41.6	36553.7	5212329
Xuancheng	2019	0.038129	0.0482043	0.141829	94.9553	88.92	89.91	42.07	39975.1	6132330
Xuancheng	2020	0.0286618	0.0446506	0.131845	95.4	89.7	100	42.02	42133.7	6266232
Yancheng	2010	0.0204737	0.0211416	0.172921	62.69	86.7	44.1	38.98	16935	7664917
Yancheng	2011	0.0309106	0.0292262	0.19168	65.2	97.3	48.5	39.82	19414.1	8950904
Yancheng	2012	0.0226768	0.0340485	0.197686	77.11	83.3	61.9	40.02	21940.9	10231991
Yancheng	2013	0.0222553	0.0354978	0.187752	76.18	79.6	1	40.21	23669	11633806
Yancheng	2014	0.0250312	0.0391759	0.172335	79.74	93.9	100	40.4	25854	13126983
Yancheng	2015	0.0259818	0.0387373	0.170668	85.2	95.56	100	41.2	28200.4	14685970
Yancheng	2016	0.0188519	0.0443087	0.17767	81.2	94.5	100	41.78	30496	16308800
Yancheng	2017	0.0183501	0.0334502	0.180131	83.98	90.6	100	42.2	33115	18062000
Yancheng	2018	0.0210981	0.0338599	0.165009	84.6189	98.2	100	43	35896	17787360
Yancheng	2019	0.0173392	0.0303583	0.166258	89.2467	96.57	100	43.19	38816	22409970
Yancheng	2020	0.0190305	0.0274757	0.148927	94.37	97.72	100	43.6	40403	22161198
Yangzhou	2010	0.0172186	0.0203351	0.109011	80.09	97.43	87.5	43.6	19228	7261249
Yangzhou	2011	0.0143165	0.0229714	0.110953	85.35	98.5	100	42.83	22474	8537440
Yangzhou	2012	0.0144533	0.0210387	0.118028	87.35	98.9	100	43.03	25306	9739689
Yangzhou	2013	0.0136454	0.019533	0.106364	87.71	97.7	100	43.21	27700	11068789
Yangzhou	2014	0.023006	0.0307375	0.177766	88.5	92.3	99	43.49	30322	11280986
Yangzhou	2015	0.0360902	0.0297891	0.170039	89.33	97.5	100	43.71	32946	12369601
Yangzhou	2016	0.0448462	0.0256383	0.1769	89.55	97.3	100	43.81	35659	13588007
Yangzhou	2017	0.0394768	0.0295101	0.178	89.88	97	100	43	38828	14940055
Yangzhou	2018	0.037014	0.0284792	0.165587	90.939	96	100	44	41999	15570299
Yangzhou	2019	0.0461802	0.0283356	0.159735	91	94	100	43.92	45550	14232000
Yangzhou	2020	0.0226844	0.0186593	0.159315	91.03	94.61	100	44.67	47202	13792905
Zhenjiang	2010	0.0488452	0.0329408	0.169674	72.27	92.85	100	41.98	23224	5646808
Zhenjiang	2011	0.046239	0.0345214	0.164022	74.03	98.1	100	42.24	26636.9	6640744
Zhenjiang	2012	0.0417479	0.0435167	0.195579	79.89	98.3	100	42.29	30044.9	7664607
Zhenjiang	2013	0.0413804	0.0373944	0.173672	82.01	98.1	100	42.37	32748	8721339
Zhenjiang	2014	0.0404711	0.0380677	0.17611	83.42	98.6	100	42.48	35752	10037987
Zhenjiang	2015	0.0479741	0.0351848	0.184785	84.36	95.18	94.68	42.62	38665.6	11137148
Zhenjiang	2016	0.0460564	0.0371411	0.184741	85.69	91	94.69	42.99	41794	12367803
Zhenjiang	2017	0.0361729	0.0327258	0.185599	88.86	97.22	90.72	43	45386	13660251
Zhenjiang	2018	0.0308225	0.0404016	0.19074	89.4417	96	99	43	48903	13609156
Zhenjiang	2019	0.0338795	0.0392708	0.16266	90.2878	94.17	99	43.2	52713	11584948
Zhenjiang	2020	0.0304251	0.0331245	0.15434	91.65	93.65	100	43.38	54572	11419350
Zhoushan	2010	0.021451	0.0232219	0.115613	54.79	99.75	100	40.54	26242	2125429
Zhoushan	2011	0.0129215	0.0185608	0.109882	60.53	93.44	100	40.06	30496	2517051
Zhoushan	2012	0.0141287	0.0224664	0.137473	56.21	98.74	100	38.77	34223.8	2905445
Zhoushan	2013	0.0148178	0.0211905	0.120886	62.45	99.83	100	38.3	37799	3316470
Zhoushan	2014	0.0152197	0.023786	0.130768	60.57	99.8	100	38.79	41466	3765820
Zhoushan	2015	0.0139448	0.0212858	0.109886	62.01	99.6	97.2	38.65	44845	4155181
Zhoushan	2016	0.0133511	0.0234636	0.116433	69.99	92.7	100	40.7	48423	4573956
Zhoushan	2017	0.0139951	0.0214799	0.128268	82.76	95	100	41.43	52516	5056834
Zhoushan	2018	0.0164203	0.0219933	0.111553	78.8953	96.9	100	41.87	56622	5368516
Zhoushan	2019	0.0165725	0.0230748	0.111453	78.2818	98.85	100	41.65	61479	5760969
Zhoushan	2020	0.0137592	0.0230686	0.104133	94.31	89.66	100	44.15	63702	5117194

## Sheet: 4 GDE-desired output
city	year	GDP
Anqing	2010	9376600
Anqing	2011	11700300
Anqing	2012	13076700
Anqing	2013	13790900
Anqing	2014	15178700
Anqing	2015	15574000
Anqing	2016	16847400
Anqing	2017	19021200
Anqing	2018	21967500
Anqing	2019	23567200
Anqing	2020	24676800
Changzhou	2010	30918500
Changzhou	2011	36398100
Changzhou	2012	40398300
Changzhou	2013	45275300
Changzhou	2014	49913700
Changzhou	2015	52813100
Changzhou	2016	57523400
Changzhou	2017	64781600
Changzhou	2018	68970200
Changzhou	2019	74058600
Changzhou	2020	78053200
Chizhou	2010	3125700
Chizhou	2011	3859500
Chizhou	2012	4330300
Chizhou	2013	4800700
Chizhou	2014	5284400
Chizhou	2015	5699400
Chizhou	2016	6181700
Chizhou	2017	6813300
Chizhou	2018	7539300
Chizhou	2019	8300700
Chizhou	2020	8688900
Chuzhou	2010	8378000
Chuzhou	2011	10425600
Chuzhou	2012	12124500
Chuzhou	2013	14188900
Chuzhou	2014	15964500
Chuzhou	2015	18122800
Chuzhou	2016	20359400
Chuzhou	2017	22820100
Chuzhou	2018	25940700
Chuzhou	2019	29090600
Chuzhou	2020	30320700
Hangzhou	2010	60495600
Hangzhou	2011	71530300
Hangzhou	2012	79685800
Hangzhou	2013	86399100
Hangzhou	2014	95022100
Hangzhou	2015	104952800
Hangzhou	2016	117094500
Hangzhou	2017	131607200
Hangzhou	2018	143067200
Hangzhou	2019	154188000
Hangzhou	2020	161058300
Hefei	2010	29760800
Hefei	2011	36423000
Hefei	2012	41679800
Hefei	2013	46960100
Hefei	2014	52500900
Hefei	2015	58309500
Hefei	2016	65442600
Hefei	2017	73666400
Hefei	2018	86051300
Hefei	2019	93702100
Hefei	2020	100457200
Huzhou	2010	13854758
Huzhou	2011	15794028
Huzhou	2012	17481084
Huzhou	2013	19307769
Huzhou	2014	20839466
Huzhou	2015	22230569
Huzhou	2016	23911367
Huzhou	2017	26078618
Huzhou	2018	28812134
Huzhou	2019	31222745
Huzhou	2020	32014061
Jiaxing	2010	23572200
Jiaxing	2011	26988100
Jiaxing	2012	29096500
Jiaxing	2013	32343400
Jiaxing	2014	34939700
Jiaxing	2015	36966200
Jiaxing	2016	39790400
Jiaxing	2017	45002600
Jiaxing	2018	50183800
Jiaxing	2019	54235800
Jiaxing	2020	55095200
Jinhua	2010	21011262
Jinhua	2011	24331081
Jinhua	2012	26898481
Jinhua	2013	29809337
Jinhua	2014	32151692
Jinhua	2015	34810823
Jinhua	2016	37052391
Jinhua	2017	39621653
Jinhua	2018	42438918
Jinhua	2019	45694813
Jinhua	2020	47039542
Ma’anshan	2010	9322200
Ma’anshan	2011	11201100
Ma’anshan	2012	12105400
Ma’anshan	2013	12730600
Ma’anshan	2014	13308000
Ma’anshan	2015	13661100
Ma’anshan	2016	14489000
Ma’anshan	2017	16715800
Ma’anshan	2018	19237400
Ma’anshan	2019	20856400
Ma’anshan	2020	21869000
Nanjing	2010	51982000
Nanjing	2011	62302000
Nanjing	2012	73065400
Nanjing	2013	81994900
Nanjing	2014	89560500
Nanjing	2015	100157300
Nanjing	2016	108191400
Nanjing	2017	118940000
Nanjing	2018	130091700
Nanjing	2019	140451500
Nanjing	2020	148179500
Nantong	2010	35105600
Nantong	2011	41388600
Nantong	2012	46303000
Nantong	2013	52354100
Nantong	2014	57486100
Nantong	2015	64982931
Nantong	2016	71516851
Nantong	2017	80340764
Nantong	2018	87532274
Nantong	2019	93693905
Nantong	2020	100363098
Ningbo	2010	52647000
Ningbo	2011	62125600
Ningbo	2012	68620200
Ningbo	2013	74320900
Ningbo	2014	79048100
Ningbo	2015	82953500
Ningbo	2016	89728300
Ningbo	2017	101465500
Ningbo	2018	111931400
Ningbo	2019	120351100
Ningbo	2020	124086600
Shanghai	2010	179154100
Shanghai	2011	200096800
Shanghai	2012	213055900
Shanghai	2013	232041200
Shanghai	2014	252697500
Shanghai	2015	268870200
Shanghai	2016	298870200
Shanghai	2017	329250100
Shanghai	2018	360118200
Shanghai	2019	379876000
Shanghai	2020	389633000
Shaoxing	2010	28117467
Shaoxing	2011	33569446
Shaoxing	2012	36775219
Shaoxing	2013	40108363
Shaoxing	2014	42351578
Shaoxing	2015	44246910
Shaoxing	2016	46971537
Shaoxing	2017	50274840
Shaoxing	2018	53827168
Shaoxing	2019	57855103
Shaoxing	2020	60006619
Suzhou	2010	91807600
Suzhou	2011	106700800
Suzhou	2012	119657600
Suzhou	2013	129297800
Suzhou	2014	137169500
Suzhou	2015	144686800
Suzhou	2016	154452600
Suzhou	2017	169974700
Suzhou	2018	182634800
Suzhou	2019	192648000
Suzhou	2020	201704500
Taizhou	2010	24516800
Taizhou	2011	27883500
Taizhou	2012	29442200
Taizhou	2013	31926700
Taizhou	2014	34101600
Taizhou	2015	35714700
Taizhou	2016	38748700
Taizhou	2017	43860400
Taizhou	2018	48803200
Taizhou	2019	51021700
Taizhou	2020	52627196
Taizhou	2010	19984100
Taizhou	2011	22951800
Taizhou	2012	25769400
Taizhou	2013	29020400
Taizhou	2014	31930700
Taizhou	2015	34949300
Taizhou	2016	38882900
Taizhou	2017	44245700
Taizhou	2018	47672400
Taizhou	2019	51073600
Taizhou	2020	53127700
Tongling	2010	4558800
Tongling	2011	5889000
Tongling	2012	6294000
Tongling	2013	6754000
Tongling	2014	7062000
Tongling	2015	7209400
Tongling	2016	8523000
Tongling	2017	9214000
Tongling	2018	9546500
Tongling	2019	9505600
Tongling	2020	10036700
Wuxi	2010	57792100
Wuxi	2011	67998800
Wuxi	2012	74463700
Wuxi	2013	79198500
Wuxi	2014	83589800
Wuxi	2015	86813700
Wuxi	2016	93401600
Wuxi	2017	103130700
Wuxi	2018	112029800
Wuxi	2019	118033200
Wuxi	2020	123404800
Wuhu	2010	13294200
Wuhu	2011	16356000
Wuhu	2012	18447600
Wuhu	2013	20756600
Wuhu	2014	22987916
Wuhu	2015	23662389
Wuhu	2016	26202160
Wuhu	2017	28804875
Wuhu	2018	32829593
Wuhu	2019	35864633
Wuhu	2020	37530229
Xuancheng	2010	5520400
Xuancheng	2011	7026200
Xuancheng	2012	7954300
Xuancheng	2013	8943900
Xuancheng	2014	9825100
Xuancheng	2015	10096600
Xuancheng	2016	11010800
Xuancheng	2017	12338400
Xuancheng	2018	14188600
Xuancheng	2019	15574400
Xuancheng	2020	16075400
Yancheng	2010	23157100
Yancheng	2011	27510700
Yancheng	2012	30971900
Yancheng	2013	34650300
Yancheng	2014	38075800
Yancheng	2015	41817100
Yancheng	2016	45469000
Yancheng	2017	49901200
Yancheng	2018	53871600
Yancheng	2019	56562600
Yancheng	2020	59533800
Yangzhou	2010	22570200
Yangzhou	2011	26648700
Yangzhou	2012	29745500
Yangzhou	2013	33672500
Yangzhou	2014	37501300
Yangzhou	2015	40759200
Yangzhou	2016	45391200
Yangzhou	2017	50649200
Yangzhou	2018	54661700
Yangzhou	2019	57990800
Yangzhou	2020	60483300
Zhenjiang	2010	20192200
Zhenjiang	2011	22306800
Zhenjiang	2012	24468400
Zhenjiang	2013	26590700
Zhenjiang	2014	28717600
Zhenjiang	2015	30884700
Zhenjiang	2016	34357300
Zhenjiang	2017	37145700
Zhenjiang	2018	38477900
Zhenjiang	2019	40773200
Zhenjiang	2020	42200900
Zhoushan	2010	6094431
Zhoushan	2011	6894508
Zhoushan	2012	7559599
Zhoushan	2013	8214194
Zhoushan	2014	8861026
Zhoushan	2015	9308699
Zhoushan	2016	10761851
Zhoushan	2017	11295646
Zhoushan	2018	12472202
Zhoushan	2019	13624749
Zhoushan	2020	15121077

## Sheet: 5 GED- non-desired output
CITY	YEAR	industrial wastewater emissions（10,000t）	industrial sulfur dioxide emissions（t）	soot emissions from industrial exhaust gases(t)
Anqing	2010	5644	79194	8582.1
Anqing	2011	4615	34955	19241
Anqing	2012	4708	87647	10479
Anqing	2013	4863	114980	25300
Anqing	2014	4661	176689	27398.6
Anqing	2015	4470	126564	24977.9
Anqing	2016	4018	118802	11039.3
Anqing	2017	2659	140685	7369.6
Anqing	2018	3274	4505	7217.74
Anqing	2019	3041	3660	7093.8
Anqing	2020	1961	3065	2940.6
Changzhou	2010	37715	129146	19582
Changzhou	2011	19324	163211	38482
Changzhou	2012	14630	107316	35837
Changzhou	2013	12017	116913	35161
Changzhou	2014	11909	110419	115086
Changzhou	2015	12977	115078	97999
Changzhou	2016	12178	112617	57542
Changzhou	2017	13315	67752	54916
Changzhou	2018	12407	22888	32258
Changzhou	2019	11807	19656	39580
Changzhou	2020	10581	8864	22000
Chizhou	2010	1485	80569	16106
Chizhou	2011	1572	65994	13865
Chizhou	2012	1459	81827	13624
Chizhou	2013	2174	93886	12030
Chizhou	2014	2648	111827	16098
Chizhou	2015	1422	100457	13950
Chizhou	2016	945	114672	15590
Chizhou	2017	486	61432	14235
Chizhou	2018	528	8237	13475
Chizhou	2019	574	7001	12206
Chizhou	2020	406	9504	10936.9
Chuzhou	2010	7643	26453	17927
Chuzhou	2011	3972	22179	40133.7
Chuzhou	2012	5089	26981	37392.3
Chuzhou	2013	6460	30199	36994.6
Chuzhou	2014	5755	38918	43899.4
Chuzhou	2015	5860	38136	35263
Chuzhou	2016	3799	39823	11221.9
Chuzhou	2017	2360	3450	7834.73
Chuzhou	2018	3689	1450	6524.99
Chuzhou	2019	3433	7613	10042.3
Chuzhou	2020	2573	7923	8461.9
Hangzhou	2010	80468	162091	30860
Hangzhou	2011	47954	152743	38296.8
Hangzhou	2012	42724	162175	33015
Hangzhou	2013	39186	171357	40243
Hangzhou	2014	35370	152375	70346
Hangzhou	2015	33807	140100	49176
Hangzhou	2016	28382	114894	20414
Hangzhou	2017	24559	66030	16343
Hangzhou	2018	23615	17166	11629
Hangzhou	2019	20346	8177	12022
Hangzhou	2020	14221	3973	10411
Hefei	2010	3290	66429	10604
Hefei	2011	5978	88612	40061.8
Hefei	2012	5971	98341	41119.6
Hefei	2013	6018	123335	42387.4
Hefei	2014	6920	126306	106284
Hefei	2015	5335	119283	85035.7
Hefei	2016	5130	83393	11482.9
Hefei	2017	4389	101338	13599.5
Hefei	2018	4695	8004	10549.6
Hefei	2019	4459	6034	49220.5
Hefei	2020	4460	4742	4518.88
Huzhou	2010	10888	90643	24082
Huzhou	2011	11980	91657	27729.9
Huzhou	2012	11069	93349	25398.2
Huzhou	2013	10789	86923	27626
Huzhou	2014	10020	78149	31655
Huzhou	2015	8611	87347	28855
Huzhou	2016	8532	89112	19565
Huzhou	2017	8470	53934	15039
Huzhou	2018	8280	18757	14289
Huzhou	2019	7786	15298	11223
Huzhou	2020	6069	5575	8618
Jiaxing	2010	19812	191881	18900
Jiaxing	2011	22381	165327	27386
Jiaxing	2012	23267	209580	25206
Jiaxing	2013	21130	200736	23769
Jiaxing	2014	20636	195558	29487
Jiaxing	2015	21947	178125	20975
Jiaxing	2016	19763	194520	10978
Jiaxing	2017	19695	106538	10953
Jiaxing	2018	19104	18556	7540
Jiaxing	2019	18871	11988	12841
Jiaxing	2020	18344	5232	7414.25
Jinhua	2010	12309	103620	13796
Jinhua	2011	10436	105761	30280
Jinhua	2012	9667	103326	28418
Jinhua	2013	8710	101775	33241
Jinhua	2014	7627	98044	39514
Jinhua	2015	7638	98515	39659
Jinhua	2016	6467	78523	16389.9
Jinhua	2017	6404	45197	15062
Jinhua	2018	6795	11871	13135
Jinhua	2019	7320	8489	11776
Jinhua	2020	5722	5140	11459
Ma’anshan	2010	5563	155866	8814
Ma’anshan	2011	7391	127116	31427
Ma’anshan	2012	6914	161246	31653.7
Ma’anshan	2013	6745	179238	32178.4
Ma’anshan	2014	7338	182522	100810
Ma’anshan	2015	7695	164727	75915.6
Ma’anshan	2016	7558	160789	81449.3
Ma’anshan	2017	8601	88228	68362.5
Ma’anshan	2018	8891	15668	57485.2
Ma’anshan	2019	9182	14968	48568.9
Ma’anshan	2020	8348	12385	10835.1
Nanjing	2010	33784	576392	33800
Nanjing	2011	24268	247183	56500
Nanjing	2012	24223	972793	43700
Nanjing	2013	25291	509201	65300
Nanjing	2014	21561	507606	96200
Nanjing	2015	23216	312605	84100
Nanjing	2016	21624	259170	48600
Nanjing	2017	15710	135772	44800
Nanjing	2018	15534	12375	36100
Nanjing	2019	13021	9969	32500
Nanjing	2020	12800	9709	21800
Nantong	2010	15708	226573	30860
Nantong	2011	19589	244521	49053
Nantong	2012	18200	219825	34651.8
Nantong	2013	14584	215375	33970
Nantong	2014	15809	244851	41362
Nantong	2015	15470	262711	32904.6
Nantong	2016	15367	273698	13136.9
Nantong	2017	13372	140998	7774.23
Nantong	2018	13351	8299	4518.15
Nantong	2019	13653	6224	5396.55
Nantong	2020	12058	4908	5988.01
Ningbo	2010	18970	893928	28386.2
Ningbo	2011	19797	1113077	31815.9
Ningbo	2012	20125	991959	26158.8
Ningbo	2013	19666	576750	25274.8
Ningbo	2014	16546	523571	30577.4
Ningbo	2015	16098	507373	28127.7
Ningbo	2016	15760	922571	24008.7
Ningbo	2017	14426	469335	19721.5
Ningbo	2018	15086	16100	17864.6
Ningbo	2019	15623	13458	18373.7
Ningbo	2020	13449	8312	13475.7
Shanghai	2010	36696	263200	41800
Shanghai	2011	44626	210100	66400
Shanghai	2012	47700	193400	63700
Shanghai	2013	45400	172900	67200
Shanghai	2014	43939	155400	131400
Shanghai	2015	46900	104900	111400
Shanghai	2016	36599	67400	72800
Shanghai	2017	31586	12700	30300
Shanghai	2018	29144	9100	16200
Shanghai	2019	34138	7646	13300
Shanghai	2020	31200	5200	7900
Shaoxing	2010	30230	119026	17883
Shaoxing	2011	33124	109282	22999.4
Shaoxing	2012	30418	128697	15692.6
Shaoxing	2013	27245	119101	30943.9
Shaoxing	2014	26341	113557	36206
Shaoxing	2015	26069	129453	32588.3
Shaoxing	2016	24383	104292	14440.7
Shaoxing	2017	25057	57683	9531.37
Shaoxing	2018	24758	11074	5596.57
Shaoxing	2019	26852	7262	6513.01
Shaoxing	2020	23599	4352	3071.73
Suzhou	2010	64055	585485	19582
Suzhou	2011	71307	573794	58849
Suzhou	2012	70754	582531	56065
Suzhou	2013	66916	600132	53411
Suzhou	2014	61438	638883	71630
Suzhou	2015	60506	661600	75406
Suzhou	2016	48437	584754	61923
Suzhou	2017	42380	323214	47694.2
Suzhou	2018	39730	61674	39669
Suzhou	2019	36586	50393	35107.4
Suzhou	2020	28158	25977	18991.8
Taizhou	2010	5709	207447	5856
Taizhou	2011	6305	231382	16619
Taizhou	2012	6152	201921	13016
Taizhou	2013	31025	189040	12297
Taizhou	2014	6822	157472	12368
Taizhou	2015	6251	143954	16263
Taizhou	2016	5725	161705	9152
Taizhou	2017	5125	84854	8784
Taizhou	2018	5114	8004	8151
Taizhou	2019	5105	6034	11124
Taizhou	2020	4199	3815	8449.68
Taizhou	2010	15493	96562	16826
Taizhou	2011	12558	54921	25347
Taizhou	2012	8331	107597	17765
Taizhou	2013	7514	127168	15584
Taizhou	2014	7376	128556	22240
Taizhou	2015	6943	182475	15600.8
Taizhou	2016	5687	323847	9793.9
Taizhou	2017	4596	167213	6728
Taizhou	2018	4312	10580	5929
Taizhou	2019	4638	7750	4914
Taizhou	2020	4122	2649	1945
Tongling	2010	4512	1411012	8530
Tongling	2011	4351	1354264	17296.4
Tongling	2012	5035	1082084	18787.8
Tongling	2013	5654	1796688	16747.8
Tongling	2014	5693	2072207	29667.9
Tongling	2015	5338	2123459	23135.6
Tongling	2016	3935	2005457	17338.7
Tongling	2017	3180	1006889	21112.2
Tongling	2018	3126	8321	21106.3
Tongling	2019	3406	7001	16965
Tongling	2020	3771	3039	7799
Wuxi	2010	35846	292568	38900
Wuxi	2011	26972	308886	64200
Wuxi	2012	22987	278907	48200
Wuxi	2013	23093	289912	44300
Wuxi	2014	21551	278794	43200
Wuxi	2015	21993	290621	82900
Wuxi	2016	20935	301167	67600
Wuxi	2017	20783	170704	57800
Wuxi	2018	20622	40242	52900
Wuxi	2019	19840	28198	36200
Wuxi	2020	17760	13297	16100
Wuhu	2010	4305	102074	10604
Wuhu	2011	2691	84325	40061.8
Wuhu	2012	3148	108735	41119.6
Wuhu	2013	7365	113162	42387.4
Wuhu	2014	3900	138477	106284
Wuhu	2015	4933	105450	85035.7
Wuhu	2016	3302	110654	11482.9
Wuhu	2017	3575	61891	13599.5
Wuhu	2018	3765	13128	10549.6
Wuhu	2019	3607	11929	49220.5
Wuhu	2020	3106	8412	4518.88
Xuancheng	2010	6883	28186	17927
Xuancheng	2011	4673	20541	48673.3
Xuancheng	2012	4316	32521	45507.8
Xuancheng	2013	5749	31498	41782.3
Xuancheng	2014	3893	31018	45950
Xuancheng	2015	3665	35993	38754.2
Xuancheng	2016	1811	59119	13276.1
Xuancheng	2017	1620	34559	12771.1
Xuancheng	2018	1564	10000	10832.1
Xuancheng	2019	1165	8237	8713.55
Xuancheng	2020	1643	13096	6595
Yancheng	2010	13028	98784	19145
Yancheng	2011	20449	65793	21727
Yancheng	2012	20117	96538	23694
Yancheng	2013	17555	134021	29705
Yancheng	2014	17472	132401	52532
Yancheng	2015	16193	183001	36416
Yancheng	2016	14207	161628	21934
Yancheng	2017	11003	86526	15416
Yancheng	2018	9174	11425	13182
Yancheng	2019	8910	10410	11182
Yancheng	2020	7523	5122	9000
Yangzhou	2010	9059	188103	12848.9
Yangzhou	2011	9168	190889	12848.9
Yangzhou	2012	9387	186566	12285.7
Yangzhou	2013	9731	186856	11498
Yangzhou	2014	8790	166530	16004
Yangzhou	2015	8871	216162	14614
Yangzhou	2016	8233	158902	14024
Yangzhou	2017	6782	87245	13377.8
Yangzhou	2018	7366	15588	11899
Yangzhou	2019	7066	9714	9393.87
Yangzhou	2020	4297	4031	8426.15
Zhenjiang	2010	8187	354225	18200
Zhenjiang	2011	11173	278518	36500
Zhenjiang	2012	9982	498796	18100
Zhenjiang	2013	9665	285362	20400
Zhenjiang	2014	9085	284521	26500
Zhenjiang	2015	9059	241513	25300
Zhenjiang	2016	7981	269647	20900
Zhenjiang	2017	5592	138371	7000
Zhenjiang	2018	5560	7095	6000
Zhenjiang	2019	5052	6058	4400
Zhenjiang	2020	4533	5711	3100
Zhoushan	2010	1493	27806	18090
Zhoushan	2011	2125	28533	7081
Zhoushan	2012	1951	26684	5305
Zhoushan	2013	2094	28202	4558
Zhoushan	2014	2150	39478	5006
Zhoushan	2015	2202	68860	3050
Zhoushan	2016	1439	53981	2066
Zhoushan	2017	1250	28765	9777
Zhoushan	2018	1349	3550	5859
Zhoushan	2019	1448	1384	4890
Zhoushan	2020	1812	1733	1526

## Sheet: 6 GDE-input
		capital input	labor input	energy input
CITY	YEAR
Anqing	2010	8093930	426.7	444100
Anqing	2011	8293701	429.3	522500
Anqing	2012	9720126	431.9	543100
Anqing	2013	11857153	434.6	591800
Anqing	2014	13947517	436.7	550300
Anqing	2015	13855788	345.99	534200
Anqing	2016	15219181	339.8	547800
Anqing	2017	17637568	334.1	604800
Anqing	2018	19716685	334.2	657400
Anqing	2019	22040890	336.9	694800
Anqing	2020	23559600	220.5	711100
Changzhou	2010	21035519	274.46	2318221
Changzhou	2011	22232568	279.99	2672080
Changzhou	2012	26215648	286.16	2778770
Changzhou	2013	28501154	290.92	3080600
Changzhou	2014	33100503	293.15	3160900
Changzhou	2015	33989667	295.63	3254879
Changzhou	2016	36050770	296.26	3347800
Changzhou	2017	40670068	296.99	3512077
Changzhou	2018	44507843	298.01	3730514
Changzhou	2019	48707765	299.98	3852000
Changzhou	2020	51890700	300.48	4001760
Chizhou	2010	3568787	109.2	188200
Chizhou	2011	2925956	111.35	230000
Chizhou	2012	3747383	112.11	285700
Chizhou	2013	4614756	113.08	335100
Chizhou	2014	5380392	114.11	371300
Chizhou	2015	6005372	114.85	391300
Chizhou	2016	6525869	114.53	443900
Chizhou	2017	7861561	114.5	472800
Chizhou	2018	9091155	114.6	507500
Chizhou	2019	10513064	114.3	580000
Chizhou	2020	11299266	65.9	647600
Chuzhou	2010	7235000	265.5	303900
Chuzhou	2011	6901296	270.4	346500
Chuzhou	2012	8825883	276.68	372800
Chuzhou	2013	10757835	280.35	442100
Chuzhou	2014	12481572	282.6	871700
Chuzhou	2015	14576039	288.71	907300
Chuzhou	2016	16992134	298.1	966800
Chuzhou	2017	20296397	291.6	1045300
Chuzhou	2018	24008504	310.38	1176800
Chuzhou	2019	28399535	315.9	1337900
Chuzhou	2020	30499905	215.5	1557300
Hangzhou	2010	27531348	591.9	3642800
Hangzhou	2011	31000218	599.03	3996000
Hangzhou	2012	37227544	600.97	3961900
Hangzhou	2013	42638732	606.89	4171500
Hangzhou	2014	49527010	613.64	4200700
Hangzhou	2015	55563183	627.7	4070200
Hangzhou	2016	58424194	641.45	4015500
Hangzhou	2017	68553765	658.37	4322700
Hangzhou	2018	77433768	685.86	4460900
Hangzhou	2019	87464028	726.57	4330400
Hangzhou	2020	93623135	748.39	4091900
Hefei	2010	30669745	344.5	641000
Hefei	2011	33769652	476.2	949000
Hefei	2012	39780828	484.93	1001400
Hefei	2013	46854411	504.4	1092200
Hefei	2014	53026372	513.9	1234200
Hefei	2015	58519010	523.8	1309300
Hefei	2016	65011693	530.3	1355500
Hefei	2017	74842497	538.1	1503900
Hefei	2018	84786907	542.8	1720300
Hefei	2019	96052644	545.7	1863200
Hefei	2020	108572713	490.1	1899800
Huzhou	2010	7199765	179.92	1082300
Huzhou	2011	8046706	180.14	1225700
Huzhou	2012	9707282	180.32	1265000
Huzhou	2013	10700473	180.9	1376900
Huzhou	2014	12429184	182.97	1477800
Huzhou	2015	14026428	184.48	1511600
Huzhou	2016	15921759	187.11	1657300
Huzhou	2017	18195334	188.93	1821600
Huzhou	2018	20746079	191.5	2034700
Huzhou	2019	23654404	193.9	2155100
Huzhou	2020	25324728	198.35	2176800
Jiaxing	2010	14882636	300.14	2409000
Jiaxing	2011	14882661	302.87	2713000
Jiaxing	2012	16423109	309.01	2892300
Jiaxing	2013	19101518	318.26	3144600
Jiaxing	2014	22212077	311.35	3288800
Jiaxing	2015	25138180	311.39	3399200
Jiaxing	2016	27901555	313.41	3685000
Jiaxing	2017	32074447	314.94	3900800
Jiaxing	2018	36496601	316.05	4155600
Jiaxing	2019	41528444	321.31	4239900
Jiaxing	2020	47107840	325.95	4314100
Jinhua	2010	7728039	323.98	1745500
Jinhua	2011	8628258	321.79	1958100
Jinhua	2012	11268026	321.29	2029100
Jinhua	2013	13643582	322.13	2095400
Jinhua	2014	15947862	324.73	2020400
Jinhua	2015	18361601	330.57	1950800
Jinhua	2016	20840146	340.12	2081000
Jinhua	2017	23986162	354.13	2282800
Jinhua	2018	27125078	376.47	2441300
Jinhua	2019	30483792	384.03	2584600
Jinhua	2020	33707269	398.7	2614700
Ma’anshan	2010	7403436	132.7	1045400
Ma’anshan	2011	9496178	121.95	1202000
Ma’anshan	2012	12011508	127.22	1267100
Ma’anshan	2013	14316040	131.74	1354000
Ma’anshan	2014	16747414	136.91	1493400
Ma’anshan	2015	18598354	119	1553400
Ma’anshan	2016	20646170	140.39	1621400
Ma’anshan	2017	24475069	141.19	1684400
Ma’anshan	2018	28221723	115	1730700
Ma’anshan	2019	32541917	113	1746500
Ma’anshan	2020	34942528	111.9	1769900
Nanjing	2010	33060484	441.7	2426591
Nanjing	2011	37572517	446.8	2568421
Nanjing	2012	45584861	451.8	2656421
Nanjing	2013	50937800	452.4	2867065
Nanjing	2014	54307699	453	2890160
Nanjing	2015	54259756	455	3005429
Nanjing	2016	55335643	456	3108114
Nanjing	2017	61991737	457.6	3181389
Nanjing	2018	66155507	462.6	3312687
Nanjing	2019	70598942	485.75	3272563
Nanjing	2020	51482300	484.39	3388753
Nantong	2010	21683751	468.77	1878406
Nantong	2011	23783559	469.97	2121515
Nantong	2012	28864699	471.24	2229606
Nantong	2013	32987297	473.38	2343800
Nantong	2014	38963893	475.18	2428900
Nantong	2015	43760257	478.96	2530488
Nantong	2016	48119518	481.73	2656500
Nantong	2017	56327756	485.38	2757619
Nantong	2018	64467111	486.47	2958565
Nantong	2019	73782603	487.52	3074500
Nantong	2020	84223204	486.19	3235159
Ningbo	2010	21932830	452.31	3542700
Ningbo	2011	23855072	463.83	3886200
Ningbo	2012	29014258	467.75	3845900
Ningbo	2013	34229529	473.6	4149800
Ningbo	2014	39894626	484.26	4352500
Ningbo	2015	45065771	495.35	4349000
Ningbo	2016	49613931	513.27	4767400
Ningbo	2017	58466174	529.21	5254000
Ningbo	2018	67200933	555.39	5717300
Ningbo	2019	77240652	569.45	5901700
Ningbo	2020	82870741	589.43	6031700
Shanghai	2010	53176663	1090.76	7866100
Shanghai	2011	50642624	1104.33	8057600
Shanghai	2012	52513998	1115.5	7862500
Shanghai	2013	56441312	1368.91	7994500
Shanghai	2014	60129660	1365.63	7856339
Shanghai	2015	63493886	1361.51	7870247
Shanghai	2016	67516768	1365.24	7981771
Shanghai	2017	71558338	1372.65	7982214
Shanghai	2018	75934086	1375.66	7802115
Shanghai	2019	80577408	1376.2	7483914
Shanghai	2020	88043200	1374	7694600
Shaoxing	2010	12455609	323.02	2452700
Shaoxing	2011	14262594	322.43	2686800
Shaoxing	2012	17225646	321.71	2768300
Shaoxing	2013	20019855	321.29	2908100
Shaoxing	2014	23046833	322.48	2972700
Shaoxing	2015	25828403	323.32	2939700
Shaoxing	2016	28824824	322.54	2919800
Shaoxing	2017	33471952	322.68	3214700
Shaoxing	2018	38256165	321.52	3381400
Shaoxing	2019	43724195	325.03	3563000
Shaoxing	2020	46863060	328.38	3439900
Suzhou	2010	36178211	683.37	8552481
Suzhou	2011	42799809	700.28	9461876
Suzhou	2012	51425100	713.12	9826579
Suzhou	2013	58221381	721.62	10306100
Suzhou	2014	60539991	729.49	10441400
Suzhou	2015	59654418	734.06	10741986
Suzhou	2016	56484864	742.17	11163000
Suzhou	2017	56295920	746.4	12020351
Suzhou	2018	45556977	749.25	12277696
Suzhou	2019	49331011	751.81	11998200
Suzhou	2020	52244300	747.79	11705736
Taizhou	2010	9502414	347.35	1391400
Taizhou	2011	10078106	348.29	1570300
Taizhou	2012	12425575	355.01	1566700
Taizhou	2013	15078661	363.51	1693000
Taizhou	2014	17659343	366.82	1731700
Taizhou	2015	19960258	368.93	1677900
Taizhou	2016	22726317	369.35	1834300
Taizhou	2017	26949877	372.42	2053900
Taizhou	2018	31408031	372.38	2146200
Taizhou	2019	36603672	374.81	2128700
Taizhou	2020	39311189	382.61	2245500
Taizhou	2010	15380306	284.33	1389377
Taizhou	2011	11976511	284.7	1551313
Taizhou	2012	14545916	284.4	1648133
Taizhou	2013	17641702	284.2	1690202
Taizhou	2014	21973367	285	1807272
Taizhou	2015	26937463	281.3	1725250
Taizhou	2016	31558701	278.1	1761999
Taizhou	2017	36287467	278.7	2017467
Taizhou	2018	41707792	275.5	2057352
Taizhou	2019	47561153	277.89	2123599
Taizhou	2020	53079397	278.61	2211409
Tongling	2010	3622629	45.22	470800
Tongling	2011	4127188	45.56	472800
Tongling	2012	5343037	45.96	500200
Tongling	2013	6502389	46.32	568300
Tongling	2014	7675973	47.67	677200
Tongling	2015	10629256	72.2	685100
Tongling	2016	11968783	70.2	697600
Tongling	2017	14020192	68.2	706300
Tongling	2018	16257976	66.8	715500
Tongling	2019	18688444	64.9	788200
Tongling	2020	20946311	63.2	782400
Wuxi	2010	29856548	381.53	4549982
Wuxi	2011	31691820	390.37	4762800
Wuxi	2012	35811153	397.42	4645084
Wuxi	2013	39735188	402.22	4762776
Wuxi	2014	46107671	406.7	4774708
Wuxi	2015	48885546	408.82	4722417
Wuxi	2016	47936947	410.12	4937281
Wuxi	2017	55416182	415.93	5246766
Wuxi	2018	60282267	417.37	5514903
Wuxi	2019	65575641	419.51	5633079
Wuxi	2020	84556999	418.81	5693854
Wuhu	2010	12200978	135.39	620300
Wuhu	2011	13542133	194.08	818800
Wuhu	2012	17007935	195.88	954000
Wuhu	2013	20406501	197.82	1077800
Wuhu	2014	23926406	200.81	1163000
Wuhu	2015	27091936	207.13	1173200
Wuhu	2016	30068978	219.14	1241200
Wuhu	2017	35847026	221.22	1336200
Wuhu	2018	41582786	221.78	1385700
Wuhu	2019	48236305	222.11	1449100
Wuhu	2020	51811762	198.1	1467100
Xuancheng	2010	7304432	193	481300
Xuancheng	2011	6356704	198.63	575600
Xuancheng	2012	7370150	202.2	559300
Xuancheng	2013	8612473	202.7	642300
Xuancheng	2014	11401195	202.96	661300
Xuancheng	2015	12833637	202.93	625100
Xuancheng	2016	14142678	153.1	678300
Xuancheng	2017	16466681	150.9	745100
Xuancheng	2018	18636079	149.7	887500
Xuancheng	2019	20959230	204.39	957700
Xuancheng	2020	23179018	146.5	1073400
Yancheng	2010	18910496	449.09	1118579
Yancheng	2011	15869807	450.8	1322900
Yancheng	2012	19408661	447.66	1644872
Yancheng	2013	22176911	446.4	2041910
Yancheng	2014	27513537	445.5	2090247
Yancheng	2015	33728896	418.74	2062773
Yancheng	2016	38828338	419.93	2013704
Yancheng	2017	46850820	418.1	1901789
Yancheng	2018	56086769	418.53	2125411
Yancheng	2019	67143448	418.64	2152202
Yancheng	2020	57548465	417.95	2420165
Yangzhou	2010	13318491	269.3	1099594
Yangzhou	2011	14754285	265.9	1220366
Yangzhou	2012	17836452	265.8	1231966
Yangzhou	2013	20251768	265.7	1391300
Yangzhou	2014	24166627	265.6	1478900
Yangzhou	2015	28568211	264.5	1524873
Yangzhou	2016	32886833	263.4	1566000
Yangzhou	2017	38647573	265	1622145
Yangzhou	2018	45286885	267.1	1656353
Yangzhou	2019	53066771	271.48	1719500
Yangzhou	2020	56925731	272.27	1745433
Zhenjiang	2010	13270816	189.78	1318117
Zhenjiang	2011	12269399	190.55	1489542
Zhenjiang	2012	15006721	192.25	1516153
Zhenjiang	2013	17531494	193.07	1633763
Zhenjiang	2014	21423427	194.44	1624365
Zhenjiang	2015	25410669	194.75	1653323
Zhenjiang	2016	28734336	195.22	1737737
Zhenjiang	2017	34552200	195.38	1800153
Zhenjiang	2018	40848881	197.22	1834182
Zhenjiang	2019	48293048	197.87	1901010
Zhenjiang	2020	51845617	199.39	1922333
Zhoushan	2010	4138437	63.49	253100
Zhoushan	2011	4760876	64.8	250500
Zhoushan	2012	5705986	67.98	222900
Zhoushan	2013	7500233	67.78	211800
Zhoushan	2014	9608783	69.64	235000
Zhoushan	2015	11347553	70.53	234500
Zhoushan	2016	13111370	71	234700
Zhoushan	2017	15422831	71.25	243900
Zhoushan	2018	17798553	71.36	239300
Zhoushan	2019	20372075	71.57	259500
Zhoushan	2020	22778582	72.14	644200

## Sheet: 7 Regression analysis
city	year	HSR	GDE	PD	IC	IS	UR
Anqing	2010	0.22	0.17	345.17	3.04628	0.31	0.368
Anqing	2011	0.2	0.19	344.59	3.54983	0.3	0.381
Anqing	2012	0.19	0.19	345.5	4.03583	0.3	0.396
Anqing	2013	0.2	0.18	347.11	4.42719	0.33	0.4096
Anqing	2014	0.19	0.2	349.02	4.81408	0.34	0.4223
Anqing	2015	0.18	0.22	297.76	5.3445	0.37	0.4587
Anqing	2016	0.18	0.23	339.37	5.8205	0.4	0.4719
Anqing	2017	0.19	0.24	342.83	6.428	0.4	0.4857
Anqing	2018	0.19	0.27	346.53	7.1406	0.4	0.4922
Anqing	2019	0.2	0.28	347.53	8.4779	0.46	0.4998
Anqing	2020	0.2	0.33	307.97	8.9727	0.47	0.55396
Changzhou	2010	0.23	0.22	1050.58	2.85337	0.41	0.6395
Changzhou	2011	0.24	0.24	1063	3.48777	0.42	0.652
Changzhou	2012	0.25	0.25	1071.96	4.18302	0.44	0.6621
Changzhou	2013	0.26	0.27	1073	4.5198	0.45	0.6745
Changzhou	2014	0.27	0.28	1073	5.07954	0.48	0.6871
Changzhou	2015	0.28	0.29	1075.31	5.6336	0.5	0.7001
Changzhou	2016	0.27	0.31	1077	6.1436	0.51	0.71
Changzhou	2017	0.27	0.34	1078	6.7264	0.51	0.718
Changzhou	2018	0.27	0.35	1082	7.3608	0.52	0.725
Changzhou	2019	0.28	0.37	1083.26	7.6413	0.5	0.7327
Changzhou	2020	0.3	0.39	1206.74	8.3281	0.52	0.77083
Chizhou	2010	0.24	0.14	166.99	3.76753	0.38	0.445
Chizhou	2011	0.22	0.16	168.35	4.26604	0.35	0.46
Chizhou	2012	0.26	0.15	168.95	4.76248	0.36	0.475
Chizhou	2013	0.24	0.15	169.35	5.47511	0.37	0.4882
Chizhou	2014	0.22	0.15	170.26	5.86403	0.4	0.5006
Chizhou	2015	0.26	0.15	171.01	6.3367	0.41	0.5111
Chizhou	2016	0.24	0.15	171.81	6.8874	0.44	0.523
Chizhou	2017	0.23	0.15	172.56	7.5315	0.45	0.5367
Chizhou	2018	0.25	0.16	175.56	7.9608	0.47	0.541
Chizhou	2019	0.27	0.16	176	8.7012	0.46	0.5492
Chizhou	2020	0.26	0.2	163.99	9.3129	0.46	0.59701
Chuzhou	2010	0.22	0.2	291.43	3.5433	0.3	0.416
Chuzhou	2011	0.22	0.24	290.71	4.02842	0.28	0.434
Chuzhou	2012	0.17	0.24	291.73	4.77969	0.28	0.451
Chuzhou	2013	0.23	0.25	293.12	5.26585	0.28	0.4647
Chuzhou	2014	0.26	0.19	294.84	5.71412	0.29	0.4775
Chuzhou	2015	0.26	0.2	297.21	6.3891	0.3	0.4902
Chuzhou	2016	0.26	0.21	299.2	6.7611	0.34	0.504
Chuzhou	2017	0.23	0.23	301.58	7.1663	0.35	0.5189
Chuzhou	2018	0.24	0.24	304.39	7.5996	0.36	0.5342
Chuzhou	2019	0.25	0.23	306.66	8.1837	0.42	0.5454
Chuzhou	2020	0.26	0.26	294.99	8.7874	0.42	0.61905
Hangzhou	2010	0.36	0.26	524.22	4.87817	0.49	0.733
Hangzhou	2011	0.38	0.29	526.51	5.47119	0.49	0.739
Hangzhou	2012	0.4	0.3	530	6.31517	0.51	0.743
Hangzhou	2013	0.41	0.31	533	6.63825	0.53	0.749
Hangzhou	2014	0.42	0.32	536	7.72863	0.55	0.751
Hangzhou	2015	0.43	0.34	543	8.1075	0.58	0.753
Hangzhou	2016	0.43	0.38	554	9.0191	0.61	0.762
Hangzhou	2017	0.46	0.41	570	10.1502	0.62	0.768
Hangzhou	2018	0.49	0.44	582	11.1071	0.64	0.804
Hangzhou	2019	0.5	0.48	615	12.9605	0.66	0.826
Hangzhou	2020	0.52	0.54	710	13.8005	0.68	0.83292
Hefei	2010	0.29	0.32	1058.18	3.66414	0.41	0.682
Hefei	2011	0.3	0.28	658.01	4.27961	0.39	0.646
Hefei	2012	0.32	0.31	661.6	4.76267	0.39	0.664
Hefei	2013	0.35	0.31	665.04	4.90657	0.39	0.678
Hefei	2014	0.36	0.32	672.41	5.43365	0.4	0.691
Hefei	2015	0.37	0.34	726.08	5.6543	0.43	0.704
Hefei	2016	0.4	0.37	744.43	6.1501	0.45	0.721
Hefei	2017	0.43	0.38	762.77	6.5944	0.48	0.737
Hefei	2018	0.44	0.46	780.25	7.469	0.5	0.7497
Hefei	2019	0.48	0.43	800.35	7.6311	0.61	0.7633
Hefei	2020	0.49	1.01	818.68	8.5332	0.61	0.82284
Huzhou	2010	0.22	0.21	497.42	7.18754	0.37	0.529
Huzhou	2011	0.21	0.22	498.11	7.70313	0.39	0.533
Huzhou	2012	0.23	0.22	499.14	8.01909	0.39	0.551
Huzhou	2013	0.22	0.23	501.03	9.14752	0.4	0.56
Huzhou	2014	0.24	0.23	503.44	9.21898	0.43	0.574
Huzhou	2015	0.25	0.24	506.87	10.0966	0.45	0.592
Huzhou	2016	0.25	0.24	511.17	12.0503	0.46	0.605
Huzhou	2017	0.27	0.25	514.6	13.0765	0.47	0.62
Huzhou	2018	0.29	0.26	559.97	14.2983	0.49	0.641
Huzhou	2019	0.29	0.27	571.6	16.0256	0.45	0.651
Huzhou	2020	0.29	0.27	579.42	17.4678	0.46	0.65579
Jiaxing	2010	0.21	0.18	1150.6	4.34762	0.36	0.533
Jiaxing	2011	0.2	0.2	1184.93	4.97564	0.37	0.544
Jiaxing	2012	0.22	0.2	1209.45	5.62555	0.39	0.553
Jiaxing	2013	0.22	0.21	1226.56	6.31515	0.4	0.571
Jiaxing	2014	0.24	0.21	1242.66	7.02276	0.42	0.592
Jiaxing	2015	0.24	0.21	1260.79	7.4989	0.43	0.609
Jiaxing	2016	0.25	0.22	1187.31	8.3656	0.44	0.629
Jiaxing	2017	0.25	0.24	1213.83	9.1705	0.44	0.645
Jiaxing	2018	0.28	0.26	1238.69	10.2325	0.44	0.685
Jiaxing	2019	0.28	0.27	1263.25	11.0878	0.44	0.707
Jiaxing	2020	0.3	0.27	1281.29	11.1286	0.46	0.71349
Jinhua	2010	0.22	0.23	490.45	4.55676	0.43	0.59
Jinhua	2011	0.22	0.25	492.23	5.1659	0.44	0.6
Jinhua	2012	0.24	0.24	493.42	5.76219	0.45	0.614
Jinhua	2013	0.22	0.24	496.07	6.05317	0.46	0.622
Jinhua	2014	0.23	0.25	496.89	6.69563	0.49	0.633
Jinhua	2015	0.23	0.26	498.45	7.2291	0.5	0.645
Jinhua	2016	0.24	0.25	504.48	7.987	0.51	0.657
Jinhua	2017	0.24	0.25	508.5	8.735	0.53	0.667
Jinhua	2018	0.25	0.26	619.63	9.4421	0.54	0.667
Jinhua	2019	0.25	0.26	631.63	10.5572	0.57	0.676
Jinhua	2020	0.27	0.26	645.38	11.3744	0.58	0.6813
Ma’anshan	2010	0.17	0.16	810.38	3.65937	0.27	0.58
Ma’anshan	2011	0.18	0.17	541.25	4.19465	0.26	0.594
Ma’anshan	2012	0.19	0.17	540.87	4.76999	0.28	0.612
Ma’anshan	2013	0.2	0.16	538.4	4.4812	0.29	0.6257
Ma’anshan	2014	0.2	0.16	538.4	5.45222	0.32	0.6386
Ma’anshan	2015	0.21	0.17	538.39	5.7372	0.38	0.6515
Ma’anshan	2016	0.21	0.16	538.39	6.1385	0.39	0.6649
Ma’anshan	2017	0.22	0.17	538.39	6.6883	0.4	0.6789
Ma’anshan	2018	0.24	0.22	538.39	7.1364	0.42	0.6825
Ma’anshan	2019	0.25	0.23	535.93	7.9161	0.47	0.6912
Ma’anshan	2020	0.26	0.25	533.45	8.3593	0.48	0.71759
Nanjing	2010	0.37	0.26	1215.66	4.42114	0.52	0.785
Nanjing	2011	0.38	0.3	1231	4.97548	0.52	0.7973
Nanjing	2012	0.39	0.33	1238.96	5.57612	0.53	0.8023
Nanjing	2013	0.4	0.35	1243	7.30345	0.54	0.809
Nanjing	2014	0.43	0.38	1243	6.73971	0.57	0.849
Nanjing	2015	0.44	0.41	1250.32	7.085	0.57	0.814
Nanjing	2016	0.47	0.44	1256	8.1058	0.58	0.82
Nanjing	2017	0.47	0.48	1265	8.4744	0.6	0.8229
Nanjing	2018	0.5	0.53	1281	9.1268	0.61	0.852
Nanjing	2019	0.54	0.62	1290.42	10.4539	0.62	0.861
Nanjing	2020	0.57	1.02	1411.97	11.3273	0.63	0.86803
Nantong	2010	0.23	0.22	910	3.92908	0.37	0.56
Nantong	2011	0.24	0.24	911	4.54422	0.39	0.576
Nantong	2012	0.26	0.25	912.05	5.07237	0.4	0.587
Nantong	2013	0.23	0.26	912	5.42108	0.41	0.599
Nantong	2014	0.24	0.27	692	5.96484	0.44	0.612
Nantong	2015	0.26	0.29	691.99	6.5806	0.46	0.6276
Nantong	2016	0.26	0.31	692	7.1054	0.48	0.6437
Nantong	2017	0.27	0.34	692	7.7484	0.48	0.6603
Nantong	2018	0.29	0.39	693	8.9022	0.48	0.671
Nantong	2019	0.28	0.41	694	9.5156	0.46	0.681
Nantong	2020	0.3	0.43	732.39	10.4818	0.48	0.70375
Ningbo	2010	0.25	0.27	775.35	3.94459	0.4	0.683
Ningbo	2011	0.27	0.3	777.1	4.45707	0.41	0.69
Ningbo	2012	0.3	0.31	778.22	4.93982	0.43	0.694
Ningbo	2013	0.3	0.31	780.66	5.86533	0.44	0.698
Ningbo	2014	0.29	0.31	795.74	6.32924	0.44	0.703
Ningbo	2015	0.3	0.31	797.17	6.6535	0.45	0.711
Ningbo	2016	0.31	0.31	802.26	7.1743	0.45	0.719
Ningbo	2017	0.36	0.32	815.51	7.5315	0.46	0.724
Ningbo	2018	0.36	0.36	928.59	7.9218	0.46	0.757
Ningbo	2019	0.38	0.37	946.79	8.6797	0.49	0.775
Ningbo	2020	0.4	0.38	959.65	9.2542	0.51	0.78025
Shanghai	2010	0.43	0.4	3632	2.79859	0.57	0.893
Shanghai	2011	0.44	0.45	3702.33	3.30932	0.58	0.893
Shanghai	2012	0.46	0.48	3754	3.81958	0.61	0.893
Shanghai	2013	0.45	0.48	3809.08	3.93302	0.62	0.896
Shanghai	2014	0.47	0.51	3825.69	4.42706	0.65	0.896
Shanghai	2015	0.49	0.53	3809.27	4.9802	0.68	0.876
Shanghai	2016	0.5	0.6	3816.26	5.2954	0.7	0.879
Shanghai	2017	0.52	0.74	3814.1	5.831	0.7	0.877
Shanghai	2018	0.55	1	3822.7	6.8286	0.7	0.881
Shanghai	2019	0.59	1.02	3830	7.1841	0.73	0.881
Shanghai	2020	0.64	1.12	3925	7.9459	0.73	0.89309
Shaoxing	2010	0.21	0.23	595.08	3.51245	0.39	0.586
Shaoxing	2011	0.21	0.25	597.63	3.98084	0.4	0.593
Shaoxing	2012	0.23	0.25	598.72	4.56155	0.41	0.601
Shaoxing	2013	0.23	0.26	597.78	5.03794	0.42	0.61
Shaoxing	2014	0.25	0.26	598.62	5.47642	0.44	0.621
Shaoxing	2015	0.27	0.26	600.07	5.8728	0.45	0.632
Shaoxing	2016	0.27	0.27	602.49	6.1394	0.46	0.643
Shaoxing	2017	0.29	0.27	605.15	6.7489	0.47	0.655
Shaoxing	2018	0.31	0.29	630.87	7.5375	0.48	0.68
Shaoxing	2019	0.3	0.29	635.34	8.0842	0.49	0.701
Shaoxing	2020	0.32	0.31	639.09	8.5837	0.51	0.70699
Suzhou	2010	0.3	0.28	1233.34	4.87719	0.41	0.7055
Suzhou	2011	0.34	0.29	1239	5.44085	0.43	0.7131
Suzhou	2012	0.38	0.3	1242.84	5.64178	0.44	0.723
Suzhou	2013	0.36	0.31	1246	6.50533	0.46	0.732
Suzhou	2014	0.36	0.32	1225	7.08234	0.48	0.74
Suzhou	2015	0.38	0.33	1226.24	7.7816	0.5	0.749
Suzhou	2016	0.37	0.36	1230	8.7153	0.52	0.755
Suzhou	2017	0.39	0.4	1234	9.667	0.52	0.758
Suzhou	2018	0.42	0.48	1238	10.6709	0.51	0.761
Suzhou	2019	0.46	0.5	1241.71	12.0308	0.52	0.77
Suzhou	2020	0.52	0.54	1470.26	13.2188	0.52	0.81725
Taizhou	2010	0.23	0.26	634.79	3.44903	0.42	0.555
Taizhou	2011	0.25	0.27	637.45	3.83262	0.43	0.56
Taizhou	2012	0.25	0.26	638.08	4.29802	0.44	0.569
Taizhou	2013	0.25	0.25	641.59	4.6792	0.45	0.581
Taizhou	2014	0.22	0.25	639.15	5.33993	0.47	0.595
Taizhou	2015	0.23	0.26	642.76	5.7874	0.49	0.603
Taizhou	2016	0.24	0.26	646.05	6.1069	0.5	0.613
Taizhou	2017	0.27	0.27	650.09	6.5509	0.5	0.622
Taizhou	2018	0.28	0.31	645.57	7.0851	0.5	0.611
Taizhou	2019	0.29	0.31	651.51	7.9895	0.49	0.617
Taizhou	2020	0.29	0.32	659.42	8.5944	0.51	0.61991
Taizhou	2010	0.17	0.18	799	4.29648	0.38	0.5565
Taizhou	2011	0.17	0.22	799	4.57378	0.39	0.5681
Taizhou	2012	0.18	0.23	800	5.11723	0.4	0.579
Taizhou	2013	0.18	0.24	801	5.5297	0.41	0.59
Taizhou	2014	0.18	0.24	801	5.90961	0.43	0.6015
Taizhou	2015	0.19	0.25	802.02	6.0093	0.45	0.6155
Taizhou	2016	0.2	0.27	803	6.506	0.47	0.632
Taizhou	2017	0.21	0.28	804	7.1809	0.47	0.6493
Taizhou	2018	0.22	0.32	801	8.212	0.47	0.66
Taizhou	2019	0.23	0.34	800.99	8.3815	0.45	0.668
Taizhou	2020	0.24	0.4	780.91	9.249	0.46	0.6792
Tongling	2010	0.16	0.18	1401.62	3.34871	0.25	0.735
Tongling	2011	0.19	0.23	657.09	3.93948	0.23	0.749
Tongling	2012	0.24	0.22	659.48	4.64083	0.25	0.763
Tongling	2013	0.24	0.22	661.42	5.66646	0.26	0.7758
Tongling	2014	0.25	0.21	697.6	5.36336	0.27	0.7868
Tongling	2015	0.24	0.16	1347.83	5.6767	0.33	0.5273
Tongling	2016	0.22	0.18	468.69	6.3622	0.35	0.5414
Tongling	2017	0.22	0.2	460.67	6.876	0.37	0.5579
Tongling	2018	0.22	0.2	455.01	7.2357	0.38	0.5599
Tongling	2019	0.22	0.2	446.51	7.7407	0.48	0.5716
Tongling	2020	0.23	0.21	438.41	8.2058	0.49	0.66412
Wuxi	2010	0.3	0.27	1377.91	3.12935	0.43	0.7031
Wuxi	2011	0.3	0.31	1390	3.75012	0.44	0.722
Wuxi	2012	0.33	0.32	1397.34	3.80394	0.45	0.729
Wuxi	2013	0.32	0.33	1401	4.19993	0.46	0.737
Wuxi	2014	0.32	0.33	1401	4.61785	0.48	0.745
Wuxi	2015	0.33	0.34	1407.18	4.9733	0.49	0.754
Wuxi	2016	0.32	0.36	1411	5.5068	0.51	0.758
Wuxi	2017	0.33	0.38	1416	6.2289	0.51	0.76
Wuxi	2018	0.35	0.41	1421	7.072	0.51	0.763
Wuxi	2019	0.35	0.43	1424	7.9614	0.52	0.771
Wuxi	2020	0.36	0.51	1611.86	8.4912	0.52	0.82842
Wuhu	2010	0.25	0.23	682.28	4.70044	0.3	0.546
Wuhu	2011	0.25	0.21	595.58	5.15165	0.28	0.563
Wuhu	2012	0.26	0.21	597.53	5.68841	0.28	0.58
Wuhu	2013	0.27	0.22	600.47	6.05816	0.28	0.5937
Wuhu	2014	0.28	0.22	600.3	6.8026	0.31	0.6067
Wuhu	2015	0.26	0.22	606.45	7.6019	0.38	0.6196
Wuhu	2016	0.27	0.23	609.02	8.4931	0.39	0.6346
Wuhu	2017	0.29	0.24	613.37	8.9551	0.42	0.6505
Wuhu	2018	0.29	0.27	622	9.0284	0.44	0.6554
Wuhu	2019	0.3	0.28	626.94	10.5759	0.47	0.6641
Wuhu	2020	0.29	0.33	606.49	11.5748	0.48	0.72329
Xuancheng	2010	0.2	0.11	205.72	4.36357	0.36	0.433
Xuancheng	2011	0.19	0.13	205.48	5.29057	0.33	0.45
Xuancheng	2012	0.19	0.15	205.48	5.72816	0.33	0.467
Xuancheng	2013	0.22	0.15	204.67	6.33042	0.33	0.4806
Xuancheng	2014	0.21	0.15	209	6.89673	0.36	0.4932
Xuancheng	2015	0.2	0.15	210.52	7.4717	0.39	0.5064
Xuancheng	2016	0.21	0.17	211.25	8.0311	0.41	0.5214
Xuancheng	2017	0.22	0.18	212.3	9.3018	0.41	0.5369
Xuancheng	2018	0.23	0.19	215.07	9.8394	0.41	0.5521
Xuancheng	2019	0.23	0.17	217	10.6441	0.43	0.5633
Xuancheng	2020	0.23	0.19	203.48	10.8495	0.43	0.608
Yancheng	2010	0.17	0.19	428	3.64854	0.37	0.525
Yancheng	2011	0.18	0.22	426	4.11069	0.38	0.54
Yancheng	2012	0.19	0.22	425.19	4.62906	0.38	0.558
Yancheng	2013	0.19	0.21	425	5.16371	0.39	0.572
Yancheng	2014	0.21	0.22	425	5.64458	0.41	0.585
Yancheng	2015	0.22	0.23	426.93	6.1201	0.42	0.601
Yancheng	2016	0.22	0.24	427	6.5051	0.44	0.616
Yancheng	2017	0.21	0.27	428	7.2335	0.44	0.629
Yancheng	2018	0.22	0.28	425	8.1617	0.45	0.64
Yancheng	2019	0.23	0.28	426	8.9631	0.48	0.649
Yancheng	2020	0.25	0.3	396.28	9.762	0.49	0.64083
Yangzhou	2010	0.2	0.24	677	3.63174	0.38	0.5673
Yangzhou	2011	0.18	0.26	677	4.29858	0.39	0.579
Yangzhou	2012	0.2	0.28	677.75	4.83293	0.4	0.588
Yangzhou	2013	0.2	0.29	643	5.39657	0.41	0.6
Yangzhou	2014	0.23	0.3	679	6.03096	0.43	0.612
Yangzhou	2015	0.25	0.31	680.24	6.7689	0.44	0.628
Yangzhou	2016	0.25	0.33	681	7.3836	0.45	0.644
Yangzhou	2017	0.26	0.36	684	8.2934	0.46	0.661
Yangzhou	2018	0.27	0.39	687	9.0342	0.47	0.671
Yangzhou	2019	0.28	0.4	690	9.7767	0.48	0.682
Yangzhou	2020	0.27	0.44	691.07	10.7614	0.49	0.71053
Zhenjiang	2010	0.22	0.23	810	3.9469	0.4	0.6196
Zhenjiang	2011	0.22	0.25	815	4.28639	0.41	0.6302
Zhenjiang	2012	0.24	0.25	820.06	4.71986	0.42	0.642
Zhenjiang	2013	0.23	0.25	823	5.52295	0.43	0.654
Zhenjiang	2014	0.25	0.26	823	5.5806	0.46	0.666
Zhenjiang	2015	0.26	0.27	827.14	6.6782	0.47	0.679
Zhenjiang	2016	0.26	0.29	828	7.2962	0.48	0.692
Zhenjiang	2017	0.26	0.3	830	8.2199	0.48	0.705
Zhenjiang	2018	0.28	0.32	832	8.8664	0.48	0.712
Zhenjiang	2019	0.26	0.33	834	9.0635	0.48	0.7218
Zhenjiang	2020	0.27	0.34	835.15	9.6589	0.49	0.79439
Zhoushan	2010	0.17	0.25	778.41	4.05647	0.45	0.636
Zhoushan	2011	0.17	0.28	789.52	4.21982	0.45	0.643
Zhoushan	2012	0.18	0.3	783.51	4.70101	0.45	0.653
Zhoushan	2013	0.17	0.32	785.04	5.05954	0.46	0.658
Zhoushan	2014	0.2	0.31	787.63	5.4839	0.48	0.663
Zhoushan	2015	0.2	0.32	791.75	5.7215	0.49	0.669
Zhoushan	2016	0.22	0.36	795.33	6.4816	0.49	0.675
Zhoushan	2017	0.21	0.37	800.55	7.0825	0.53	0.679
Zhoushan	2018	0.23	0.55	803.98	7.7675	0.57	0.701
Zhoushan	2019	0.23	0.61	798.56	8.5578	0.55	0.712
Zhoushan	2020	0.23	0.34	794.65	9.1307	0.51	0.71552
